# Supplementary material for: Stress response of Escherichia coli to essential oil components – insights on low-molecular-weight proteins from MALDI-TOF
Source: Sci Rep. 2018 Aug 29;8:13042. doi: 10.1038/s41598-018-31255-2 (PMC6115441; doi:10.1038/s41598-018-31255-2)
Supplement: Supplementary file 2 — S3 Table [file 41598_2018_31255_MOESM2_ESM.xlsx]

## Sheet: Time 90 peak intensities  
m/z	Citronellol	Citral	Eugenol	Geraniol	Thymol	Carvacrol	α-Pinene	Cinnamaldehyde	Carvomenthenol	Carvone	Guaiacol	Carene	Tetracycline	Chlorine	Peroxide	Control	m/z	Uniprot Id	Gene	* part of BTS (Bruker test standard). The proteins were identified according to their m/z. This is part of the quality check.
2522.5	0	0	0	0	0	0	0	0	0	0	1.31055	0	0	0	0	0	2522.5
2535.08	0	0	0	0	0	0	1.2036	0	0	0	1.23649	0	0	0	0	5.48382	2535.08
2548.12	3.07621	2.22424	1.62403	1.51643	2.57478	2.15864	2.36525	0	3.06835	1.59605	3.21628	1.98443	2.49299	0	0	5.46957	2548.12
2557.12	0	0	0	0	0	0	0	0	0	0	0	0	0	0	2.00608	2.01674	2557.12
2573.7	0	0	0	1.15056	0	0	1.25254	0	0	0	0	1.28865	0	0	0	0	2573.7
2583.44	4.47694	0.96261	3.30269	3.47843	2.96812	0	2.34636	3.89759	1.26426	0	0	3.53811	0	0	0	0	2583.44
2589.18	0	0	0	0	0	0	0	0	0	0	0	0	0	0	2.63434	0	2589.18	P56980	repL
2593.06	1.28166	1.26811	2.10678	2.43197	3.48227	0	0	0	1.57833	1.1478	0	0	0	0	0	0	2593.06
2599.78	1.77424	0	2.69809	2.10125	2.83726	4.28499	0	0	3.48463	2.85753	0	0	0	2.04867	2.97667	0	2599.78
2606.96	0	0	0	0	0	0	2.15413	0	0	0	0	0	0	0	0	0	2606.96
2611.28	0	0.906977	3.23821	0	2.99038	0	0	0	2.3401	1.13414	0	0	0	0	0	0	2611.28
2617	0	0	0	0	2.30197	0	0	0	0	0	0	0	0	0	0	0	2617
2624.4	0	0	0	0	0	1.37527	0	0	0	0	0	0	0	0	0	0.839601	2624.4
2626.48	0	0	0	0	0	0	0	1.79536	0	0	0	0	0	0	0	0	2626.48
2642.46	2.2032	2.11736	3.6913	2.51296	5.24073	3.67953	2.26308	3.61813	4.29837	3.39126	8.65642	2.65692	0.852749	5.61548	4.07338	1.26863	2642.46	P07003	poxB
2669.98	0	0	0	0	0	0	0	0	0	0	0	0	1.12238	0	0	0	2669.98
2678.66	5.71637	0	5.22109	7.47088	6.4583	4.71076	1.93928	2.27118	8.1398	5.54237	0	3.82368	0	3.05603	10.3616	0	2678.66
2690.98	0	0	0	4.08797	3.08436	0	14.9915	0	0	0	18.0059	10.2667	17.9065	0	0	19.7318	2690.98	C1P603	yoaJ
2706.62	0	0	0	0	0	0	0	0	0	0	0	0	0	4.29245	12.8943	0	2706.62
2721.64	0	0	0	0	0	0	0	0	0	0	0	0	1.58265	0	2.91266	0	2721.64
2729.08	5.70661	2.22407	4.03429	7.12589	10.1304	5.22954	1.38863	0	7.51224	3.23279	3.00079	1.77758	2.9872	0	0	2.82696	2729.08
2736.84	0	0	0	0	0	0	0	0	0	0	0	0	0.821951	0	6.10241	0	2736.84
2746.76	0	0	0	0	0	0	0	0	0	0	0	0	0.462487	0	0	0	2746.76
2755.5	0	0	0	0	0	0	0	0	0	0	0	0	0	0	2.2114	0	2755.5
2762.98	0	0	0	0	0	0	0	0	0	0	0	0	0.570675	0	0	0	2762.98
2770.8	0	0	0	0	0	0	0	0	0	0	1.40864	0	0	0	0	0	2770.8	Q8XA85	thrL
2774.9	3.27343	0	3.52267	4.12028	9.3031	1.52258	0	0	4.19041	2.36551	0	0	0	0	0	0	2774.9
2790	0	0	0	1.47789	1.99466	0	1.12683	0	0	0	1.39523	0	1.14018	0	0	1.03181	2790
2805.16	0	0	0	0	0	0	0	0	0	0	0	0	0	4.19096	0	0	2805.16
2828.76	1.51361	0	0	3.32661	6.92664	2.95622	0	0	4.56594	0	0	0	0	0	0	0	2828.76
2835.68	6.15275	7.95979	11.2526	4.96929	7.00932	11.3414	13.6772	14.5327	12.8178	11.8374	10.8112	12.3269	9.92314	0	1.59148	11.2222	2835.68	P0A790	panD
2841.52	0	0	0	0	0	0	0	0	0	0	0	0	0	22.475	0	0	2841.52
2851.06	4.34228	5.01306	7.31669	5.59598	13.0683	5.32713	4.97511	8.30204	7.91113	7.13353	0	8.56472	1.02745	11.5243	13.3746	1.4639	2851.06
2869.4	0	0	0	0	0	0	0	0	0	0	0	0	0.632451	0	1.55246	0.873467	2869.4
2876.04	0	0	0	0	0	0	0	0	0	0	0	0	0	3.5037	0	0	2876.04
2899.38	0	0	0	0	0	0	0	0	0	0	0	0	0	0	3.19756	0	2899.38
2930.18	0	0	2.77579	0	2.59246	0	0	0	1.91884	2.79545	0	2.41358	0	0	0	0	2930.18
2939	0	0	0	0	0	0	0	0	0	0	1.73868	0	0	0	0	0	2939
2946.14	0	0	0	0	0	0	0	0	0	0	0	0	0	1.68227	14.7802	0	2946.14
2961.92	0	0	0	0	0	0	0	0	0	0	0	0	0	4.4307	2.07115	0	2961.92
2975.66	0	0	0	0	0	0	0	0	0	0	0	0	0	2.52376	0	0	2975.66
2997.98	1.33423	1.08635	0	1.59239	4.08308	1.57764	0	1.39841	1.70925	1.23041	0	1.29451	0.578075	0	0	1.26688	2997.98	A5A618	ynhF
3021.56	0	1.46896	1.71852	1.19448	0	1.74376	1.29253	3.25241	1.84671	1.83325	0	1.41114	0	0	0	1.02112	3021.56	A5A624	dinQ
3037.04	0	0	0	0	0	0	0	1.75219	0	0	0	0	0	7.06866	0	0	3037.04
3067.1	0	0	0	0	0	0	0	0	0	0	10.2245	0	0	1.30999	0	0	3067.1
3080.16	0	0	0	0	0	0	0	0	0	0	0	0	0	4.53239	4.55631	0	3080.16
3088.94	0	0	0	0	0	0	0	0	0	0	5.00544	0	0	0	0	0	3088.94
3098.38	2.70265	0	6.00278	4.69752	8.26988	3.56321	1.29252	0	3.8108	4.92	0	2.05898	0	2.24751	3.39287	0	3098.38
3107.3	0	1.28421	0	0	0	1.31025	1.25966	1.38372	0	0	14.6591	0	0.598943	0	0	0	3107.3
3128.12	12.3506	15.0486	11.2681	8.60803	9.21433	18.2159	16.2352	14.1427	11.5703	16.049	23.3279	18.0956	12.9747	15.2152	20.4652	28.4248	3128.12
3143.52	0	0	0	0	0	0	0	0	0	0	0	0	0	5.08812	7.54911	0	3143.52
3150.64	0	0	0	0	0	0	2.91463	0	0	0	3.82048	0	0	0	0	5.94656	3150.64
3158.48	5.79376	5.67991	6.49052	2.80214	3.57959	7.05205	11.2463	9.00551	3.58337	4.89294	12.014	7.76309	12.7466	3.63581	0	19.8164	3158.48
3166.2	0	0	0	0	0	2.45612	0	0	0	0	0	0	0	13.0551	11.1547	0	3166.2
3184.92	7.73706	7.59101	7.44338	8.26624	9.60899	7.5313	4.24473	5.59354	7.1984	8.08219	3.13955	6.01704	2.84433	0	2.00595	4.58416	3184.92
3200.72	0	0	0	0	0	0	0	0	0	0	0	0	0	4.25894	3.92904	0	3200.72
3205.74	2.63623	1.96722	3.58697	3.74606	11.373	5.75414	1.65842	6.12657	3.09181	3.37388	1.30873	2.6613	1.22308	0	0	4.20703	3205.74	P03061	ivbL
3213.88	0	1.06632	0	1.30284	0	2.14672	0	0	1.48406	1.12927	0	0	0.678011	0	3.06591	0	3213.88
3221.74	0	0	0	0	0	0	0	0	0	0	0	0	0	4.85237	3.70855	0	3221.74	A5A627	tisB
3235.6	0	0	0	0	0	0	0	2.18735	0	0	3.48532	0	0	0	0	0	3235.6	A5A617	ydgU
3252.56	0	0	0	0	0	0	1.18287	0	0	0	0	1.59367	0	2.65035	0	0	3252.56
3276.74	0	0	0	0	0	0	0	0	0	0	0	0	0	1.35005	2.12516	0	3276.74
3305.82	5.19655	3.02412	3.24548	7.92918	9.33652	7.16247	2.59238	0	8.74477	5.22246	0	2.32493	0	0	0	0	3305.82
3317.78	0	0	0	0	0	0	0	0	0	0	0	0	0	1.66162	3.29584	0	3317.78
3336.84	0	0	0	0	0	0	0	0	0	0	1.05978	0	0	0	0	0	3336.84
3371.26	0	0	0	0	0	0	0	0	0	0	0	0	0	2.1557	0	0	3371.26
3379.62	2.31575	2.86803	2.44262	3.69962	8.64172	3.35041	0	2.46983	2.97136	3.16182	0	1.83029	0	0	0	0	3379.62
3385.84	0	0	0	0	0	0	0	0	0	0	0	0	0	0	2.59599	0	3385.84
3413.46	0	1.14523	1.77566	0	0	0	2.99368	2.2812	0	0	0	2.32612	0	0	0	0	3413.46
3422.98	7.17313	7.17412	15.1619	9.85449	19.7084	7.7167	7.56595	12.1836	13.6594	12.5883	0	15.2041	0	5.97972	9.109	0	3422.98
3433.6	6.61116	6.95241	7.18923	8.45733	14.6449	6.72308	2.36293	5.38201	8.05994	8.51301	1.40288	5.85217	1.04646	0	0	1.96839	3433.6	P52134	ypjK
3456.16	0	0	0	0	0	0	0	0	0	0	2.79252	0	0	0	0	0	3456.16
3480.46	0	0	0	0	0	0	0	0	0	0	1.75121	0	0	0	0	0	3480.46
3485.76	0	1.19065	0	2.09246	5.76038	3.37652	0	0	4.64472	3.91016	0	2.09349	0	0	0	0	3485.76
3500.04	0	0	0	0	0	0	0	0	0	0	0	0	0	0	2.48748	0	3500.04
3509.84	3.35361	1.25596	3.44798	3.44159	5.6285	2.65944	0	0	6.26651	2.38198	1.34335	0	0.734716	0	2.74487	0	3509.84	A5A616	yneM
3520.02	0	0	0	0	0	1.60129	0	0	1.35861	0	0	0	0	0	0	0	3520.02
3530.74	0	0	0	1.32546	7.09252	0	0	0	0	0	0	0	0	0	0	0	3530.74
3549.08	0	0	0	0	0	0	0	0	0	0	0	0	0	0	3.49427	0	3549.08
3559.24	0	0	0	0	0	0	0	1.60519	0	0	0	0	0.850554	0	0	0	3559.24
3579.86	6.9403	10.4934	4.00193	9.18262	11.6795	9.93259	8.24668	14.7216	5.25367	5.05595	17.3338	10.4511	15.937	1.30959	0	8.51569	3579.86
3603.42	0	0	0	0	0	0	0	0	0	0	0	0	0	11.9502	0	0	3603.42
3611.82	0	0.922483	0	0	0	0	0	0	0	0	0	0	1.71068	0	6.02962	0	3611.82
3620.1	0	0	0	0	0	0	1.21546	0	0	0	0	0	0	8.04362	8.63311	0	3620.1
3630.42	0	0	0	0	0	0	0	0	0	0	0	0	0	8.62472	0	0	3630.42
3637.6	18.5991	22.7485	26.4396	21.6929	26.9837	31.4689	10.213	26.7481	24.7566	31.8684	13.848	24.3164	8.26995	0	0	12.924	3637.6	B1X6G4	rpmC	*
3653.38	0	0	0	0	0	0	0	0	0	0	0	0	0	15.2852	23.5445	0	3653.38
3665.38	2.26225	4.26193	4.77793	3.25737	3.31978	0	2.34579	5.06761	3.66929	3.83495	0	4.12915	0	0	5.16142	0	3665.38
3674.22	0	0	0	0	0	0	0	0	0	0	3.03058	0	2.50989	0	0	1.84158	3674.22
3686.52	0	0	0	0	0	0	0	0	0	0	0	0	0	0	1.42671	0	3686.52
3695.04	0	0	0	0	0	0	0	0	0	0	2.73867	0	0	0	0	0	3695.04
3709.28	0	0	0	0	0	0	0	0	0	0	1.04279	0	0.523258	0	0	0	3709.28
3741.8	0	0	0	0	0	0	0	0	0	1.26272	0	0	0	0	0	0	3741.8
3766.26	0	0	0	0	0	0	0	0	0	0	1.93828	0	0.496297	0	0	1.09805	3766.26
3776.78	0	0	0	0	0	0	0	0	0	0	0	0	0	2.82057	3.60088	0	3776.78
3794.42	1.35756	1.61744	2.65759	0	0	0	3.0245	6.69309	0	0	0	3.18372	0	0	0	0	3794.42
3802.46	0	0	0	0	0	0	0	0	0	0	5.1742	0	0	0	0	0	3802.46	P10739	ermC
3823.14	7.06121	0	0	0	0	0	21.1858	0	0	0	16.0283	8.02441	2.79988	0	0	40.0931	3823.14
3845.14	1.54997	0	0	0	0	0	5.97542	0	0	0	2.1755	0	0.571324	0	2.92519	10.8552	3845.14
3854.56	10.2898	1.97724	11.102	12.3197	27.7988	6.65896	0	1.59194	11.8452	8.1724	0	3.44776	0	0	3.63707	0	3854.56
3876.02	0	0	1.56471	0	0	0	0	0	0	0	0	0	0	0	0	0	3876.02
3885.32	0	0	0	0	0	0	1.34594	0	0	0	0	0	0	0	0	1.8029	3885.32
3900.48	7.44529	2.52719	4.48515	5.36519	5.76751	1.28744	7.66548	5.21784	2.85083	2.29823	0	10.9712	0	0	0	0	3900.48
3917.96	1.53282	0	0	1.8341	0	0	0	0	1.33175	0	0	2.02258	0	0	0	0	3917.96	Q6BF25	ldrD
3926.46	5.8128	0	4.93349	8.26829	19.9121	7.31643	0	4.21048	5.62188	3.92925	0	0	0	0	0	0	3926.46
3935.9	6.5127	8.37082	0	6.701	9.92	10.0661	6.49559	0	9.77455	8.68022	5.42369	7.06964	3.72171	0	0	7.11681	3935.9
3950	0	0	0	0	0	0	0	0	0	0	0	0	0	0	2.64571	0	3950
3957.64	0	0.943767	0	0	0	1.39008	0	1.84235	0	1.30097	0	0	0	0	0	0	3957.64
4037.16	1.86595	1.41791	3.58954	0	0	0	8.26705	7.67835	2.11129	3.7777	0	14.3169	0	0	0	0	4037.16
4059.58	9.42812	2.49253	12.2273	13.6933	17.8312	8.45642	0	6.37956	11.3032	7.23542	0	0	0	4.33214	6.92972	0	4059.58
4093.6	0	0	0	0	0	0	0	0	0	0	12.1033	0	0	0	0	0	4093.6
4115.2	0	0	0	0	0	0	0	0	0	0	1.39063	0	0	0	0	0	4115.2	Q2EES1	yniD
4125	1.59816	1.39601	4.22696	2.33	4.99693	1.5297	0	2.30667	4.29011	2.56379	0	0	0	0	0	0	4125
4141.6	0	0	0	0	0	0	0	0	0	0	0	0	0	0	1.88392	0	4141.6
4164.32	0	0	0	0	0	0	0	0	0	0	2.25334	0	0	0	0	0.992344	4164.32
4185.1	5.53984	2.2836	0	2.76277	3.52213	2.10192	10.6785	8.26262	3.41417	3.55186	20.4393	12.5081	11.3432	0	0	10.7388	4185.1
4209.18	0	0	0	0	0	0	0	0	0	0	0	0	0	4.93192	8.78068	0	4209.18
4216.84	0	0	0	0	0	0	0	0	0	0	0	0	1.29887	0	0	0	4216.84
4257.62	0	1.22315	0	0	4.39411	0	0	0	1.27447	2.25082	0	1.62823	0	0	0	0	4257.62
4265.6	0	0	0	0	0	0	0	0	0	0	1.36856	0	0	0	0	0	4265.6
4270.98	0	4.39023	0	0	2.44666	0	0	0	0	0	0	0	0	0	0	0	4270.98
4280.6	0	0	0	0	0	0	0	0	0	0	2.94465	0	0	0	0	0	4280.6
4301.8	0	0	0	1.68228	3.84829	1.75198	0	0	3.38145	1.93081	0	0	0	1.8008	4.59524	1.68652	4301.8
4334.44	0	0	1.56484	0	3.82383	2.83286	0	0	0	2.59987	1.40617	0	0	0	0	2.54814	4334.44
4365.42	26.7606	10.1368	17.2386	27.9069	45.5763	43.4248	41.055	12.4476	43.1217	36.6362	27.379	37.996	29.9968	9.76179	5.26684	42.7494	4365.42	B1X6F1	rpmJ1
4384.02	4.5808	0	0	0	6.27499	6.71022	6.97371	2.60138	0	4.6883	2.9664	0	4.72328	0	0	6.04078	4384.02
4427.24	0	0	0	3.27893	0	4.47681	2.80375	0	4.5275	0	0	0	0	17.8816	71.834	0	4427.24
4438.46	0	0	0	0	13.2729	0	4.80752	10.4453	0	0	8.27685	8.25673	5.0283	0	0	12.4351	4438.46
4447.42	0	0	0	6.04572	10.2166	0	0	0	0	0	0	0	0	0	13.5868	7.11685	4447.42
4471.86	0	0	0	3.07165	0	2.92278	0	0	0	0	0	0	0	0	14.639	0	4471.86
4497.26	11.8878	10.3084	8.20756	12.7168	30.7483	16.5349	10.8128	27.3566	13.8246	12.6724	8.02182	14.0563	7.75637	0	0	12.0617	4497.26
4513	0	0	0	0	0	0	0	0	0	7.68323	0	0	0	15.2233	0	0	4513
4524.26	0	0	0	0	0	0	0	0	0	0	0	0	0	0	16.9561	0	4524.26
4538.28	0	0	0	0	0	0	18.4476	24.877	0	15.7165	0	30.3262	0	0	0	0	4538.28
4553.68	2.35645	0	0	0	0	0	0	0	0	0	0	5.09225	0	30.8886	38.2847	0	4553.68
4586.76	0	0	8.06649	0	0	0	0	0	0	0	0	0	0	0	0	0	4586.76	P58042	rzoR
4596.14	2.27246	0	0	3.02798	9.74132	4.9341	2.51215	6.89754	3.10888	6.90002	2.90639	8.64695	1.03713	0	0	2.62321	4596.14
4603.96	0	0	0	0	0	0	0	0	0	0	0	0	0	7.17409	9.46667	0	4603.96
4613.54	9.68765	11.8132	13.2583	14.5987	26.965	18.5464	5.25333	17.6483	15.0322	13.8333	3.57604	10.9858	2.30523	0	11.0098	7.2379	4613.54
4632.2	0	0	0	0	0	0	0	0	0	0	4.69642	0	0	0	0	0	4632.2
4664.3	0	0	1.73595	0	0	0	0	0	0	0	0	0	0	0	1.72516	0	4664.3
4677.72	0	0	2.06281	0	0	0	0	0	0	0	0	0	0	0	0	0	4677.72
4685.02	0	0	2.23926	0	0	0	0	0	0	0	0	0	0	0	0	0	4685.02	B6IB31	asr
4710.14	0	0	0	0	0	0	0	0	0	0	0	0	0	0	2.19597	0	4710.14
4717.62	0	0	2.07717	0	0	0	1.33013	4.62633	0	0	0	1.68733	0	0	0	0	4717.62
4726.3	0	0	0	0	0	0	0	0	0	0	10.7118	0	0	1.86357	0	0	4726.3	B7M9V0	asr
4756.8	0	0	0	0	0	0	0	0	0	0	8.9236	0	0	0	0	0	4756.8	P36560	asr
4768.64	22.0383	24.9919	25.3161	28.3301	41.9505	32.2478	11.2965	23.9313	27.6139	27.8527	10.5428	23.7875	0	0	11.4461	12.0754	4768.64
4777.6	55.2601	56.1198	58.6952	59.5982	61.2001	53.9607	32.3422	44.7844	56.6883	60.4617	31.4797	54.2147	23.9099	11.6993	0	30.709	4777.6	A8DYQ1	ythA
4801.3	0	0	0	0	0	0	0	0	0	0	0	0	0	35.3285	27.3193	0	4801.3
4819.22	0	0	4.81384	6.89301	11.7062	7.3729	0	4.44201	9.34531	6.60693	0	0	0	0	0	2.32345	4819.22
4830.18	0	0	0	0	0	0	0	0	0	0	1.61055	0	0	0	0	0	4830.18
4858.34	0	0	0	0	12.2018	0	0	0	0	0	0	0	0	0	0	0	4858.34	P64567	yqgB
4870.22	13.7361	12.7595	21.2367	5.24077	0	22.086	7.25897	15.5402	18.4828	18.9717	2.48891	7.36568	2.85482	0	0	10.4058	4870.22
4901.1	2.8674	0	3.32175	1.19038	0	2.92489	0	0	2.72712	2.57101	0	0	0	0	0	0	4901.1
4909.16	0	0	0	0	3.10229	0	0	0	0	0	0	0	0	0	0	0	4909.16
4924.36	0	0	0	0	0	0	0	0	0	0	0	0	0	1.52003	8.69857	0	4924.36
4994.78	0	0	0	0	5.16148	0	0	0	0	0	0	0	0	0	0	0	4994.78
5004.78	1.8623	1.47815	2.91458	1.21037	0	3.77963	5.96867	8.03292	1.87723	3.34467	0	2.65287	0	0	0	0	5004.78
5015.1	0	0	0	0	2.561	0	0	0	0	0	0	0	0	0	0	0	5015.1
5022.32	0	0	0	0	5.24559	2.01495	0	0	0	0	0	0	0	0	0	0	5022.32
5028.78	1.47237	0	0	2.13133	0	2.2124	0	0	0	1.63677	0	0	0	0	0	0	5028.78
5069.42	0	23.0738	21.5586	28.125	63.884	27.9032	9.153	25.6744	26.7744	26.6976	7.72026	21.2094	4.88629	15.5398	0	10.9037	5069.42
5096.84	19.5178	15.8829	15.6184	13.082	23.5727	16.7235	23.1182	9.24594	22.8882	12.4959	23.1692	18.1966	20.967	0	0	35.8866	5096.84	P68191	sra	*
5112.58	0	0	0	0	0	0	0	0	0	0	0	0	0	9.16492	15.2674	0	5112.58
5150.48	38.4336	45.0439	43.0121	48.7868	83.128	47.1647	18.8887	34.8269	51.4531	53.5259	16.9131	43.2175	11.1096	12.1466	17.9088	16.6781	5150.48
5203.54	3.46561	2.62955	4.00818	5.13374	11.2647	4.4539	0	0	5.03225	3.69326	0	1.68908	0	0	4.96975	0	5203.54
5213.14	0	0	0	0	0	0	0	0	0	0	0	0	0.602892	0	0	0	5213.14	P64508	yobF
5223.04	2.08901	1.98206	1.50376	2.42151	3.2034	2.87257	0	0	1.76079	1.64186	0	0	0	0	0	1.10803	5223.04
5231.38	0	0	0	0	0	0	0	0	0	0	0	0	0	0	0	1.00284	5231.38
5241.8	0	0	0	0	0	0	0	0	0	0	0	0	0.798182	0	0	0	5241.8
5252.06	0	0	0	0	0	0	0	0	0	0	0	0	0.989693	0	0	0	5252.06
5293.28	0	0	0	0	0	0	1.43566	0	0	0	4.24264	0	0	0	0	0	5293.28
5381.68	32.4936	24.215	12.6141	16.9518	14.2009	7.26155	95.3637	23.6822	12.1639	5.52091	100	57.6428	100	0	0	100	5381.68	B1X9T1	rpmH	*
5410.02	0	0	0	0	0	0	0	0	0	0	28.0511	0	30.4606	0	0	31.1304	5410.02
5457.8	31.2157	13.5389	24.1883	37.7025	60.8839	28.7745	10.0533	7.33736	45.7216	18.8752	32.8956	14.0336	29.3207	0	0	25.6105	5457.8
5473.64	0	0	0	0	0	4.14037	0	0	0	0	0	0	0	7.22858	42.5702	0	5473.64	P14504
5523.2	0	0	0	0	0	0	0	0	0	0	0	0	2.98663	0	0	0	5523.2	B7MBN2	mgrB
5553.46	0	0	0	0	0	0	1.26521	0	0	0	1.23723	0	1.98581	0	0	1.77847	5553.46	P64512	mgrB
5570.98	0	0	0	0	0	0	0	0	0	0	0	0	1.24895	0	0	0	5570.98
5592.62	0	0	0	0	0	0	0	10.1399	0	0	0	1.65894	0	0	3.36818	0	5592.62	Q8XBW9	hokE
5600.64	3.37706	0	4.36466	4.11031	12.3358	0	0	0	5.08323	4.86187	1.83729	0	0	0	0	2.74462	5600.64
5613.6	4.27548	5.1103	4.81929	5.52526	0	5.35554	0	5.79264	6.6994	5.48115	0	0	1.79549	0	7.45041	0	5613.6
5641.84	1.58112	0	0	0	0	0	0	0	0	0	0	0	0.789329	0	0	0	5641.84
5657.02	7.33882	9.57945	7.75995	15.4848	31.6713	16.5092	2.33774	2.23929	20.657	9.37206	0	3.0393	0	0	0	0	5657.02
5675.12	4.54616	2.30896	5.92387	8.22934	10.2597	5.79024	0	0	6.56699	3.299	0	0	0	0	0	0	5675.12
5725.38	5.05602	2.61296	1.60216	4.75221	6.46077	4.46938	3.87509	6.06301	6.26145	8.75052	8.37323	8.31804	3.47956	0	0	6.54377	5725.38
5765.5	0	0	0	0	0	0	0	0	0	0	0	0	0	0	17.7112	0	5765.5
5792.06	0	0	0	0	0	0	0	0	0	0	0	0	0	16.4224	7.17971	0	5792.06	P0ACW8	ydfA
5814.74	0	0	5.5424	0	0	0	0	0	0	0	0	1.57299	0	0	1.69629	0	5814.74
5843.16	0	0	1.84431	1.95814	4.68481	0	0	4.54504	0	1.40486	0	0	0	3.8249	3.92623	0	5843.16
5876.92	0	0	0	0	0	0	0	0	0	0	0	2.3768	0	0	0	0	5876.92
5895.5	0	0	0	0	0	0	0	0	0	0	0	0	0.708805	0	0	0	5895.5	P64442	yceO
5945.08	0	0	0	0	0	0	0	2.4892	0	0	0	0	0	0	0	0	5945.08
6048.5	0	0	0	0	0	0	0	0	0	0	2.77486	0	0	0	0	0	6048.5
6104.42	0	0	0	0	2.25211	0	0	0	0	0	0	0	0	0	0	0	6104.42	P0ACW2	ydbJ
6113.66	0	0	0	0	6.35548	0	0	2.075	0	0	0	0	0	0	0	0	6113.66
6132.42	0	0	0	0	0	0	0	0	0	0	1.52788	0	0	0	0	0	6132.42
6137.86	0	0	0	0	0	0	0	0	0	0	0	0	0	0	2.516	0	6137.86
6176.78	0	0	0	0	0	0	1.74067	0	0	0	38.8978	0	0	0	0	1.21247	6176.78
6207.7	0	0	0	0	0	0	0	0	0	0	10.2607	0	0	0	0	0	6207.7
6255.36	54.5181	67.3165	56.9014	35.9008	41.5257	79.6772	100	76.3745	57.1677	72.6744	89.449	94.2596	80.9899	100	100	98.4208	6255.36	P0A7N9	rpmG	*
6316.44	21.3127	21.4341	24.3497	9.87783	12.8531	26.1393	55.2514	37.8219	14.1747	16.9792	56.8014	34.0416	61.625	0	0	75.1758	6316.44	P0A7N4	rpmF
6331.92	0	0	0	0	0	0	0	0	0	0	0	0	0	63.1154	39.7118	0	6331.92
6411.04	8.84068	7.62188	13.929	12.2055	41.1128	20.573	10.0825	27.3541	11.961	12.9284	8.16631	14.8408	6.92588	0	0	17.9506	6411.04	P0AG51	rpmD
6427.42	4.29056	4.87888	6.06034	5.78273	9.0919	8.79182	0	0	7.07919	4.73741	0	0	0	0	13.9715	0	6427.42
6444.58	0	0	0	0	0	0	0	0	0	0	0	0	0	25.0319	13.5935	0	6444.58	B1X9Z9	rpmF
6485.1	4.83258	5.23211	4.8241	5.28896	17.1109	5.26743	0	6.8291	6.66918	8.813	4.35591	7.41872	2.61073	0	0	4.83801	6485.1
6504.6	3.71842	2.83405	0	2.92934	0	5.11466	0	0	0	0	3.60944	8.23024	0	0	0	0	6504.6	P0AFW2	rmf
6532.04	0	0	0	0	0	0	0	0	0	0	3.77966	0	0	0	0	0	6532.04	P0AB40	bhsA
6553.22	0	0	0	0	0	0	0	0	0	0	0	0	0	9.21185	11.0755	0	6553.22	P64646	ghoT
6611.08	21.3151	12.7076	15.7314	28.5596	36.0054	28.3394	15.4327	4.2099	35.8688	20.1123	0	12.3543	0	0	0	0	6611.08
6629.76	0	2.88564	2.70776	5.29473	0	5.18595	0	0	0	3.23116	0	0	0	0	0	0	6629.76
6673.86	0	1.4472	0	2.29264	4.27551	1.93065	0	0	2.50698	1.33838	0	0	0	0	0	0	6673.86
6683.34	0	0	0	0	0	0	0	0	0	1.97261	0	3.74553	0	0	0	0	6683.34
6802.38	0	0	0	1.48767	4.11709	0	0	0	0	0	0	0	0	0	0	0	6802.38
6825.84	1.38612	0	0	2.05274	7.81744	2.31443	0	0	2.36992	0	0	0	0	0	0	3.58511	6825.84
6851.64	0	0	0	0	0	0	0	0	0	0	0	0	0	0	2.7124	0	6851.64	B1X8M1	ycaR
6862.8	0	0	0	0	5.03961	1.95453	0	1.65521	1.68182	0	0	0	0	0	0	0	6862.8
6911.74	0	0	0	0	0	0	0	0	0	0	23.4862	0	0	0	0	0	6911.74
6960.26	0	0	0	0	0	0	0	0	0	0	11.7246	0	0	0	0	0	6960.26	P64614	yhcN
6970.78	3.36351	3.34572	0	5.94477	15.07	10.3908	1.91336	0	14.6816	11.1375	0	5.53138	0.866325	1.76604	0	1.05307	6970.78
6999.62	0	0	0	0	0	1.85331	0	0	0	0	0	0	0	5.70481	11.1696	0	6999.62
7015.5	0	0	0	0	0	0	0	0	0	0	1.88248	0	0	0	0	0	7015.5
7034.72	0	0	0	0	0	0	0	0	0	0	2.35744	0	0	0	2.83916	0	7034.72
7060.76	2.42683	2.80221	1.99614	3.37454	19.8629	3.12229	0	3.23944	2.21838	0	0	0	0.746476	0	0	0	7060.76
7097.68	0	0	0	0	0	0	0	0	0	0	0	0	0	0	17.1387	0	7097.68
7158.74	25.1849	38.6749	15.5755	30.2535	37.9919	34.6896	40.2423	55.7446	19.4548	18.2805	79.0784	43.2163	73.6743	0	0	42.8328	7158.74	P0A7Q1	rpmI
7206.48	0	0	0	0	0	0	0	0	0	0	0	0	0	48.9463	0	0	7206.48	P64619	yhdU
7274.14	60.5423	77.7858	88.7572	70.8143	79.5307	100	49.8468	100	84.2054	100	60.3035	91.5557	35.3458	0	0	43.783	7274.14	B1X6G4	rpmC	*
7290.9	0	0	0	0	0	0	0	42.6275	0	0	0	28.3836	0	40.4788	40.3252	0	7290.9	B1XG24	rpmI
7306.22	0	0	0	0	0	0	0	0	0	0	0	0	0	61.1451	73.5495	0	7306.22	P65298	yqhH
7459.84	0	0	0	0	0	0	0	0	0	0	0	0	1.55633	0	0	0	7459.84	P64545	yfgG
7468.88	1.47979	2.00043	0	0	0	0	1.88279	0	0	1.55605	1.46338	0	1.60303	0	0	1.54725	7468.88	P0AAS9	ybdD
7480.52	1.26059	0	0	0	0	0	0	0	0	0	0	0	0	3.60424	5.1172	1.24977	7480.52	Q59385	copA
7491.04	2.03425	1.98391	3.13591	2.99757	11.1227	2.47602	0	3.45388	2.85431	3.57921	0	0	0	0	0	1.43936	7491.04
7609.38	1.4722	0	0	2.09099	5.13675	0	0	0	1.54437	1.35855	0	1.76473	0	0	0	0	7609.38	P65298	yqhH
7659.1	0	1.46985	0	0	0	1.84077	0	0	2.5879	0	1.73841	7.16512	0	0	0	0	7659.1
7690.78	0	0	0	0	0	0	0	0	0	0	0	0	0	0	4.98048	0	7690.78	Q52279	kleB
7851.78	15.1613	0	12.9183	21.2312	48.7103	21.5277	0	11.0829	17.9041	12.0798	0	0	0	0	0	0	7851.78	P75688	b0309
7871.08	15.245	20.2585	5.0683	15.6333	22.503	25.4831	19.0712	4.28708	25.5913	20.2146	17.2777	18.8791	12.8414	0	0	19.195	7871.08	B1XBA2	rpmE
7939.12	0	0	0	0	0	0	0	0	0	0	16.6338	0	0	0	2.75885	0	7939.12
8010.54	0	2.33281	2.24067	2.85548	12.1381	3.14227	0	0	2.11498	3.96124	1.45754	2.94189	0	0	0	0	8010.54
8119.38	0	1.21078	0	0	0	2.93896	1.59744	5.69079	0	2.45465	1.33964	2.02342	0.920898	0	0	3.05058	8119.38	P69222	infA
8137.7	0	0	0	0	0	0	0	1.59761	0	0	0	0	0	0	0	0	8137.7
8167.14	0	0	0	0	0	0	0	0	0	0	0	0	0	2.74324	3.11733	0	8167.14
8369.42	9.81399	4.52986	2.32269	5.8586	6.19512	4.143	22.8245	14.1033	6.38188	5.97828	41.4952	23.0794	24.3733	0	0	19.6184	8369.42	P68679	rpsU
8417.68	0	0	0	0	0	0	0	0	0	0	0	0	0	13.3411	15.7394	0	8417.68	P64467	cnu
8484.18	0	0	0	0	0	0	0	0	0	0	0	0	0	1.64909	0	0	8484.18	B7MCX0	yheU
8530.64	0	0	0	0	0	0	0	0	0	0	5.83773	0	0	0	0	0	8530.64
8560.66	0	0	0	0	0	0	0	0	0	0	12.311	0	0	0	0	0	8560.66
8602.72	0	0	0	1.40459	2.87373	0	0	0	3.32651	1.48268	0	0	0	0	7.82744	1.20574	8602.72
8876.32	0	0	0	0	20.0933	0	7.55774	16.907	0	0	14.1978	13.5578	8.37268	0	0	18.3297	8876.32	P0A7M2	rpmB
8897.48	0	0	0	0	0	0	5.71442	0	0	0	7.62832	11.2176	4.51461	0	0	9.34838	8897.48
8943.24	0	0	0	0	0	0	0	0	0	0	0	0	0	0	18.7433	0	8943.24	P0AE63	chaB
8994.7	17.8382	15.643	9.52274	19.0634	45.5123	23.9934	19.7937	23.1872	21.3917	16.9336	13.8629	21.0537	13.7552	0	0	18.8604	8994.7	P0A7L8	rpmA
9026.32	0	0	0	0	0	0	0	0	0	0	0	0	0	23.1422	0	0	9026.32	P32696	pspG
9042.44	0	0	0	0	0	0	0	0	0	0	0	0	0	0	22.0074	0	9042.44
9064.4	15.3226	13.7572	30.0151	5.39582	0	25.4041	21.1769	25.2584	20.3338	21.5888	5.21786	12.9243	6.03199	0	0	12.459	9064.4	P0AET2	hdeB
9080.34	0	0	0	0	0	0	0	0	0	0	0	0	0	19.7493	15.8956	0	9080.34
9191.88	0	0	0	0	19.5408	0	6.13774	0	0	12.6329	5.6351	16.1182	2.87711	0	0	0	9191.88	B1XBT1	rpsP
9208.2	0	0	0	0	0	0	0	0	0	0	0	0	0	14.6663	16.1005	0	9208.2	P76544	yffM
9227.14	18.0463	22.7746	23.4624	25.3479	44.1458	32.7081	12.9315	27.8249	27.8581	24.4047	7.76747	22.4298	5.971	0	18.2765	13.9645	9227.14	P0ACF4	hupB
9242.8	0	0	0	0	0	0	0	0	0	0	0	0	0	20.2855	0	0	9242.8	Q1R1V4	yubK
9270.74	0	0	0	0	0	0	0	0	0	6.27788	0	6.30027	0	0	0	0	9270.74	P08365	chpS
9537.34	0	67.6164	68.918	70.9224	90.8389	78.0362	0	64.549	75.1994	67.941	0	69.8295	0	0	0	0	9537.34	P0ACF0	hupA
9554.84	100	100	100	100	97.717	91.5864	70.9619	79.0419	100	96.5909	56.9209	100	47.6894	32.9024	36.694	54.2939	9554.84	P0A7U7	rpsT
9602.8	0	0	0	0	0	0	0	0	0	0	0	0	0	65.8958	42.1709	0	9602.8	P13959	repA2
9740.44	44.9564	43.6987	70.4344	15.8572	0	70.5337	35.6187	59.8078	60.2925	59.5226	11.4045	29.0154	13.6026	0	0	35.4601	9740.44	P0AES9	hdeA
9935.5	0	0	0	0	0	0	0	0	0	0	0	2.37692	0.86954	0	0	0	9935.5	B1XEX1	iraP
9974.4	3.36042	2.93681	0	0	5.99828	3.7099	1.94669	1.91552	3.2222	2.81213	0	2.07013	0	0	0	1.29218	9974.4
9997.52	0	0	0	2.77206	0	3.2691	0	0	3.12171	2.50291	0	0	0	0	0	0	9997.52	P04482	imm
10044.2	0	0	0	4.04243	9.51627	0	1.87349	0	3.67119	3.19584	0	1.96557	0	0	0	0	10044.2
10139	22.5385	28.943	25.64	34.3563	70.4062	32.9168	11.7918	30.1529	32.9226	30.6842	8.65306	24.0271	5.64126	22.6546	0	9.87176	10139	P0ADZ4	rpsO
10301	50.6453	58.7829	54.0896	61.1136	100	58.2638	25.5396	43.0375	66.2697	62.0567	21.649	55.0528	13.7993	19.5626	24.0976	18.2912	10301	P0A7U3	rpsS	*
10446	2.58096	3.58869	2.25096	4.26329	4.42548	2.59322	0	0	2.28133	1.99066	0	0	0	0	0	0	10446	B7UI00	yggU
10470.2	1.51242	0	1.3989	2.16469	0	0	0	0	0	0	0	0	0	0	0	0	10470.2	P39274	yjdJ
10651	0	1.65081	2.72142	2.22433	5.20359	0	0	2.49237	3.15743	3.13078	2.99663	3.40055	0	0	0	1.54797	10651	B1X852	ihfB
10695.4	0	1.83362	1.85856	0	3.93614	2.64645	0	6.58637	3.066	3.77234	2.18519	3.94189	0	0	3.54671	1.64207	10695.4	B1X883	rplY
10743	0	0	0	0	0	0	0	0	0	0	0	0	0	2.89013	6.82632	0	10743	B1IPV6	tusB
10922	0	0	0	0	4.95809	0	0	0	0	0	0	0	0	0	0	0	10922
11036.7	1.43873	1.8399	2.68276	3.11994	9.66823	1.60686	0	2.34151	3.38196	3.53013	1.43226	3.17536	0	0	0	0	11036.7	P0A9V5	yiaG
11137.6	0	0	0	0	0	0	0	1.62643	0	0	0	0	0	0	0	0	11137.6
11200.6	2.53242	0	3.11439	3.52278	11.1344	0	0	0	4.01263	4.57199	1.5293	0	0	0	0	0	11200.6	Q0TCE3	rplW
11226.6	4.01631	4.86167	4.52808	4.53012	0	4.36309	2.32694	0	5.52751	4.80201	2.23802	0	1.08201	0	7.13894	2.37021	11226.6	P0C077	relE
11451.6	4.03614	2.14889	0	3.59984	4.74816	3.73219	3.16349	5.48369	5.62372	6.3898	6.56378	6.61262	3.17457	0	0	5.04013	11451.6	P0AG59	rpsN
11532.2	0	0	0	0	0	0	0	0	0	0	0	0	0	0	13.9077	0	11532.2	P0ADU2	ygiN
11630.3	0	0	4.53284	0	0	0	0	0	0	0	0	0	0	0	0	0	11630.3
11660.6	0	0	0	0	0	0	0	0	0	0	0	0	0.966555	0	0	0	11660.6
11687.8	0	0	2.20892	1.80639	4.06945	0	0	1.89305	0	0	0	0	0	0	0	0	11687.8
11701.7	0	0	0	0	0	0	0	0	0	0	0	0	1.17808	0	0	0	11701.7	P0CK94	eltB
12171.3	0	0	0	0	2.88787	0	0	0	0	0	0	0	0	0	0	0	12171.3	Q46835	yghG
12213	0	0	0	0	0	0	0	2.00538	0	2.38601	0	0	0	0	0	0	12213	A1AHX3	cyaY
12228	0	0	0	0	0	0	0	1.95795	0	0	0	0	0	0	0	0	12228	P61175	rplV
12656.1	0	0	0	0	0	0	0	0	0	0	1.93612	0	0	0	0	1.48684	12656.1	P0AD50	yfiA
12775.1	3.13963	4.15386	3.82003	4.27693	13.3058	4.29439	2.00233	4.95426	5.19422	6.42941	2.55013	7.18518	0	0	0	1.72916	12775.1	P0A8M6	yeeX
12971.2	3.44222	3.21627	2.32892	3.44962	10.13	3.31733	0	3.916	4.45995	5.1611	1.58214	4.32961	0	0	0	1.43788	12971.2	P0A7S9	rpsM
