# Supplementary material for: Stress response of Escherichia coli to essential oil components – insights on low-molecular-weight proteins from MALDI-TOF
Source: Sci Rep. 2018 Aug 29;8:13042. doi: 10.1038/s41598-018-31255-2 (PMC6115441; doi:10.1038/s41598-018-31255-2)
Supplement: Supplementary file 3 — S4 Table [file 41598_2018_31255_MOESM3_ESM.xlsx]

## Sheet: Protein's function
m/z	UniProtKB (link)	UniProtKB	gene	Group	Entry name	Protein names	Function (UniProt-GOA)	Function (UniProt/SwissProt)
2589.18	P56980	P56980	repL	D	REPL1_ECOLI	Positive regulator of RepFIC repA1 expression (repA1 leader peptide)	involved in DNA replication
2642.46	P07003	P07003	poxB	M C	POXB_ECOLI	Pyruvate dehydrogenase [ubiquinone] (EC 1.2.5.1) (Pyruvate oxidase) (POX) [Cleaved into: Alpha-peptide]	enables magnesium ion binding
2642.46	P07003	P07003	poxB		POXB_ECOLI	Pyruvate dehydrogenase [ubiquinone] (EC 1.2.5.1) (Pyruvate oxidase) (POX) [Cleaved into: Alpha-peptide]	enables catalytic activity
2642.46	P07003	P07003	poxB		POXB_ECOLI	Pyruvate dehydrogenase [ubiquinone] (EC 1.2.5.1) (Pyruvate oxidase) (POX) [Cleaved into: Alpha-peptide]	enables lipid binding
2642.46	P07003	P07003	poxB		POXB_ECOLI	Pyruvate dehydrogenase [ubiquinone] (EC 1.2.5.1) (Pyruvate oxidase) (POX) [Cleaved into: Alpha-peptide]	enables oxidoreductase activity
2642.46	P07003	P07003	poxB		POXB_ECOLI	Pyruvate dehydrogenase [ubiquinone] (EC 1.2.5.1) (Pyruvate oxidase) (POX) [Cleaved into: Alpha-peptide]	enables thiamine pyrophosphate binding
2642.46	P07003	P07003	poxB		POXB_ECOLI	Pyruvate dehydrogenase [ubiquinone] (EC 1.2.5.1) (Pyruvate oxidase) (POX) [Cleaved into: Alpha-peptide]	enables identical protein binding
2642.46	P07003	P07003	poxB		POXB_ECOLI	Pyruvate dehydrogenase [ubiquinone] (EC 1.2.5.1) (Pyruvate oxidase) (POX) [Cleaved into: Alpha-peptide]	enables flavin adenine dinucleotide binding
2642.46	P07003	P07003	poxB		POXB_ECOLI	Pyruvate dehydrogenase [ubiquinone] (EC 1.2.5.1) (Pyruvate oxidase) (POX) [Cleaved into: Alpha-peptide]	enables pyruvate dehydrogenase (quinone) activity
2642.46	P07003	P07003	poxB		POXB_ECOLI	Pyruvate dehydrogenase [ubiquinone] (EC 1.2.5.1) (Pyruvate oxidase) (POX) [Cleaved into: Alpha-peptide]	involved in pyruvate metabolic process
2642.46	P07003	P07003	poxB		POXB_ECOLI	Pyruvate dehydrogenase [ubiquinone] (EC 1.2.5.1) (Pyruvate oxidase) (POX) [Cleaved into: Alpha-peptide]	involved in pyruvate catabolic process
2642.46	P07003	P07003	poxB		POXB_ECOLI	Pyruvate dehydrogenase [ubiquinone] (EC 1.2.5.1) (Pyruvate oxidase) (POX) [Cleaved into: Alpha-peptide]	involved in protein homotetramerization
2642.46	P07003	P07003	poxB		POXB_ECOLI	Pyruvate dehydrogenase [ubiquinone] (EC 1.2.5.1) (Pyruvate oxidase) (POX) [Cleaved into: Alpha-peptide]	involved in oxidation-reduction process
2642.46	P07003	P07003	poxB		POXB_ECOLI	Pyruvate dehydrogenase [ubiquinone] (EC 1.2.5.1) (Pyruvate oxidase) (POX) [Cleaved into: Alpha-peptide]	part of cytosol
2642.46	P07003	P07003	poxB		POXB_ECOLI	Pyruvate dehydrogenase [ubiquinone] (EC 1.2.5.1) (Pyruvate oxidase) (POX) [Cleaved into: Alpha-peptide]	part of plasma membrane
2642.46	P07003	P07003	poxB		POXB_ECOLI	Pyruvate dehydrogenase [ubiquinone] (EC 1.2.5.1) (Pyruvate oxidase) (POX) [Cleaved into: Alpha-peptide]	part of membrane
2690.98	C1P603	C1P603	yoaJ	M	YOAJ_ECOLI	Uncharacterized protein YoaJ	part of plasma membrane
2690.98	C1P603	C1P603	yoaJ		YOAJ_ECOLI	Uncharacterized protein YoaJ	part of integral component of plasma membrane
2690.98	C1P603	C1P603	yoaJ		YOAJ_ECOLI	Uncharacterized protein YoaJ	part of membrane
2690.98	C1P603	C1P603	yoaJ		YOAJ_ECOLI	Uncharacterized protein YoaJ	part of integral component of membrane
2770.80	Q8XA85	Q8XA85	thrL	B	LPT_ECO57	thr operon leader peptide (thr operon attenuator)	involved in cellular amino acid biosynthetic process	This protein is involved in control of the biosynthesis of threonine. {ECO:0000255|HAMAP-Rule:MF_01907}.
2770.80	Q8XA85	Q8XA85	thrL		LPT_ECO57	thr operon leader peptide (thr operon attenuator)	involved in threonine biosynthetic process	FUNCTION: This protein is involved in control of the biosynthesis of threonine. {ECO:0000255|HAMAP-Rule:MF_01907}.
2770.80	Q8XA85	Q8XA85	thrL		LPT_ECO57	thr operon leader peptide (thr operon attenuator)	involved in threonine biosynthetic process	FUNCTION: This protein is involved in control of the biosynthesis of threonine. {ECO:0000255|HAMAP-Rule:MF_01907}.
2770.80	Q8XA85	Q8XA85	thrL		LPT_ECO57	thr operon leader peptide (thr operon attenuator)	involved in regulation of DNA-templated transcription, termination	FUNCTION: This protein is involved in control of the biosynthesis of threonine. {ECO:0000255|HAMAP-Rule:MF_01907}.
2770.80	Q8XA85	Q8XA85	thrL		LPT_ECO57	thr operon leader peptide (thr operon attenuator)	involved in transcriptional attenuation by ribosome	FUNCTION: This protein is involved in control of the biosynthesis of threonine. {ECO:0000255|HAMAP-Rule:MF_01907}.
2835.68	P0A790	P0A790	panD	C	PAND_ECOLI	Aspartate 1-decarboxylase (EC 4.1.1.11) (Aspartate alpha-decarboxylase) [Cleaved into: Aspartate 1-decarboxylase beta chain; Aspartate 1-decarboxylase alpha chain]	enables aspartate 1-decarboxylase activity	Catalyzes the pyruvoyl-dependent decarboxylation of aspartate to produce beta-alanine. {ECO:0000269|PubMed:6767707}.
2835.68	P0A790	P0A790	panD		PAND_ECOLI	Aspartate 1-decarboxylase (EC 4.1.1.11) (Aspartate alpha-decarboxylase) [Cleaved into: Aspartate 1-decarboxylase beta chain; Aspartate 1-decarboxylase alpha chain]	enables lyase activity	FUNCTION: Catalyzes the pyruvoyl-dependent decarboxylation of aspartate to produce beta-alanine. {ECO:0000269|PubMed:6767707}.
2835.68	P0A790	P0A790	panD		PAND_ECOLI	Aspartate 1-decarboxylase (EC 4.1.1.11) (Aspartate alpha-decarboxylase) [Cleaved into: Aspartate 1-decarboxylase beta chain; Aspartate 1-decarboxylase alpha chain]	enables carboxy-lyase activity	FUNCTION: Catalyzes the pyruvoyl-dependent decarboxylation of aspartate to produce beta-alanine. {ECO:0000269|PubMed:6767707}.
2835.68	P0A790	P0A790	panD		PAND_ECOLI	Aspartate 1-decarboxylase (EC 4.1.1.11) (Aspartate alpha-decarboxylase) [Cleaved into: Aspartate 1-decarboxylase beta chain; Aspartate 1-decarboxylase alpha chain]	involved in alanine biosynthetic process	FUNCTION: Catalyzes the pyruvoyl-dependent decarboxylation of aspartate to produce beta-alanine. {ECO:0000269|PubMed:6767707}.
2835.68	P0A790	P0A790	panD		PAND_ECOLI	Aspartate 1-decarboxylase (EC 4.1.1.11) (Aspartate alpha-decarboxylase) [Cleaved into: Aspartate 1-decarboxylase beta chain; Aspartate 1-decarboxylase alpha chain]	involved in pantothenate biosynthetic process	FUNCTION: Catalyzes the pyruvoyl-dependent decarboxylation of aspartate to produce beta-alanine. {ECO:0000269|PubMed:6767707}.
2835.68	P0A790	P0A790	panD		PAND_ECOLI	Aspartate 1-decarboxylase (EC 4.1.1.11) (Aspartate alpha-decarboxylase) [Cleaved into: Aspartate 1-decarboxylase beta chain; Aspartate 1-decarboxylase alpha chain]	involved in protein autoprocessing	FUNCTION: Catalyzes the pyruvoyl-dependent decarboxylation of aspartate to produce beta-alanine. {ECO:0000269|PubMed:6767707}.
2835.68	P0A790	P0A790	panD		PAND_ECOLI	Aspartate 1-decarboxylase (EC 4.1.1.11) (Aspartate alpha-decarboxylase) [Cleaved into: Aspartate 1-decarboxylase beta chain; Aspartate 1-decarboxylase alpha chain]	part of cytoplasm	FUNCTION: Catalyzes the pyruvoyl-dependent decarboxylation of aspartate to produce beta-alanine. {ECO:0000269|PubMed:6767707}.
2835.68	P0A790	P0A790	panD		PAND_ECOLI	Aspartate 1-decarboxylase (EC 4.1.1.11) (Aspartate alpha-decarboxylase) [Cleaved into: Aspartate 1-decarboxylase beta chain; Aspartate 1-decarboxylase alpha chain]	part of cytosol	FUNCTION: Catalyzes the pyruvoyl-dependent decarboxylation of aspartate to produce beta-alanine. {ECO:0000269|PubMed:6767707}.
2997.98	A5A618	A5A618	ynhF	M	YNHF_ECOLI	Uncharacterized protein YnhF	involved in cellular response to hypoxia
2997.98	A5A618	A5A618	ynhF		YNHF_ECOLI	Uncharacterized protein YnhF	part of plasma membrane
2997.98	A5A618	A5A618	ynhF		YNHF_ECOLI	Uncharacterized protein YnhF	part of integral component of plasma membrane
2997.98	A5A618	A5A618	ynhF		YNHF_ECOLI	Uncharacterized protein YnhF	part of membrane
2997.98	A5A618	A5A618	ynhF		YNHF_ECOLI	Uncharacterized protein YnhF	part of integral component of membrane
3021.56	A5A624	A5A624	dinQ	M	DINQ_ECOLI	Uncharacterized protein DinQ	involved in cellular response to DNA damage stimulus
3021.56	A5A624	A5A624	dinQ		DINQ_ECOLI	Uncharacterized protein DinQ	part of membrane
3021.56	A5A624	A5A624	dinQ		DINQ_ECOLI	Uncharacterized protein DinQ	part of integral component of membrane
3205.74	P03061	P03061	ivbL	B	LPIV_ECOLI	ilv operon leader peptide (ilvBN operon attenuator peptide)	involved in cellular amino acid biosynthetic process	This protein is involved in control of the biosynthesis of isoleucine, leucine, and valine.
3205.74	P03061	P03061	ivbL		LPIV_ECOLI	ilv operon leader peptide (ilvBN operon attenuator peptide)	involved in branched-chain amino acid biosynthetic process	FUNCTION: This protein is involved in control of the biosynthesis of isoleucine, leucine, and valine.
3205.74	P03061	P03061	ivbL		LPIV_ECOLI	ilv operon leader peptide (ilvBN operon attenuator peptide)	involved in valine biosynthetic process	FUNCTION: This protein is involved in control of the biosynthesis of isoleucine, leucine, and valine.
3221.74	A5A627	A5A627	tisB	M	TISB_ECOLI	Small toxic protein TisB (LexA-regulated protein TisB)	enables anion channel activity	A toxic protein; overexpression causes cessation of growth. Overexpression induces stress-response, a number of membrane protein genes, and leads to cell death. Part of the programmed response to DNA damage; damage leads to increased accumulation of the protein which slows or stops bacterial growth, probably allowing DNA repair before cells continue to grow. {ECO:0000269|PubMed:15620655, ECO:0000…
3221.74	A5A627	A5A627	tisB		TISB_ECOLI	Small toxic protein TisB (LexA-regulated protein TisB)	involved in cellular response to DNA damage stimulus	FUNCTION: A toxic protein; overexpression causes cessation of growth. Overexpression induces stress-response, a number of membrane protein genes, and leads to cell death. Part of the programmed response to DNA damage; damage leads to increased accumulation of the protein which slows or stops bacterial growth, probably allowing DNA repair before cells continue to grow. {ECO:0000269|PubMed:15620655…
3221.74	A5A627	A5A627	tisB		TISB_ECOLI	Small toxic protein TisB (LexA-regulated protein TisB)	involved in SOS response	FUNCTION: A toxic protein; overexpression causes cessation of growth. Overexpression induces stress-response, a number of membrane protein genes, and leads to cell death. Part of the programmed response to DNA damage; damage leads to increased accumulation of the protein which slows or stops bacterial growth, probably allowing DNA repair before cells continue to grow. {ECO:0000269|PubMed:15620655…
3221.74	A5A627	A5A627	tisB		TISB_ECOLI	Small toxic protein TisB (LexA-regulated protein TisB)	involved in dormancy process	FUNCTION: A toxic protein; overexpression causes cessation of growth. Overexpression induces stress-response, a number of membrane protein genes, and leads to cell death. Part of the programmed response to DNA damage; damage leads to increased accumulation of the protein which slows or stops bacterial growth, probably allowing DNA repair before cells continue to grow. {ECO:0000269|PubMed:15620655…
3221.74	A5A627	A5A627	tisB		TISB_ECOLI	Small toxic protein TisB (LexA-regulated protein TisB)	involved in anion transmembrane transport	FUNCTION: A toxic protein; overexpression causes cessation of growth. Overexpression induces stress-response, a number of membrane protein genes, and leads to cell death. Part of the programmed response to DNA damage; damage leads to increased accumulation of the protein which slows or stops bacterial growth, probably allowing DNA repair before cells continue to grow. {ECO:0000269|PubMed:15620655…
3221.74	A5A627	A5A627	tisB		TISB_ECOLI	Small toxic protein TisB (LexA-regulated protein TisB)	part of plasma membrane	FUNCTION: A toxic protein; overexpression causes cessation of growth. Overexpression induces stress-response, a number of membrane protein genes, and leads to cell death. Part of the programmed response to DNA damage; damage leads to increased accumulation of the protein which slows or stops bacterial growth, probably allowing DNA repair before cells continue to grow. {ECO:0000269|PubMed:15620655…
3221.74	A5A627	A5A627	tisB		TISB_ECOLI	Small toxic protein TisB (LexA-regulated protein TisB)	part of integral component of plasma membrane	FUNCTION: A toxic protein; overexpression causes cessation of growth. Overexpression induces stress-response, a number of membrane protein genes, and leads to cell death. Part of the programmed response to DNA damage; damage leads to increased accumulation of the protein which slows or stops bacterial growth, probably allowing DNA repair before cells continue to grow. {ECO:0000269|PubMed:15620655…
3221.74	A5A627	A5A627	tisB		TISB_ECOLI	Small toxic protein TisB (LexA-regulated protein TisB)	part of membrane	FUNCTION: A toxic protein; overexpression causes cessation of growth. Overexpression induces stress-response, a number of membrane protein genes, and leads to cell death. Part of the programmed response to DNA damage; damage leads to increased accumulation of the protein which slows or stops bacterial growth, probably allowing DNA repair before cells continue to grow. {ECO:0000269|PubMed:15620655…
3221.74	A5A627	A5A627	tisB		TISB_ECOLI	Small toxic protein TisB (LexA-regulated protein TisB)	part of integral component of membrane	FUNCTION: A toxic protein; overexpression causes cessation of growth. Overexpression induces stress-response, a number of membrane protein genes, and leads to cell death. Part of the programmed response to DNA damage; damage leads to increased accumulation of the protein which slows or stops bacterial growth, probably allowing DNA repair before cells continue to grow. {ECO:0000269|PubMed:15620655…
3235.60	A5A617	A5A617	ydgU	M	YDGU_ECOLI	Uncharacterized protein YdgU	part of integral component of plasma membrane
3433.60	P52134	P52134	ypjK		YPJK_ECOLI	Uncharacterized protein YpjK
3509.84	A5A616	A5A616	yneM	M	YNEM_ECOLI	Uncharacterized protein YneM	part of plasma membrane
3509.84	A5A616	A5A616	yneM		YNEM_ECOLI	Uncharacterized protein YneM	part of integral component of plasma membrane	0
3509.84	A5A616	A5A616	yneM		YNEM_ECOLI	Uncharacterized protein YneM	part of membrane	0
3509.84	A5A616	A5A616	yneM		YNEM_ECOLI	Uncharacterized protein YneM	part of integral component of membrane	0
3637.60*	A7ZSK1	A7ZSK1	rpmC	R	RL29_ECO24	50S ribosomal protein L29	enables structural constituent of ribosome
3637.60a	A7ZSK1	A7ZSK1	rpmC		RL29_ECO24	50S ribosomal protein L29	involved in translation	0
3637.60a	A7ZSK1	A7ZSK1	rpmC		RL29_ECO24	50S ribosomal protein L29	part of intracellular	0
3637.60a	A7ZSK1	A7ZSK1	rpmC		RL29_ECO24	50S ribosomal protein L29	part of ribosome	0
3637.60a	A7ZSK1	A7ZSK1	rpmC		RL29_ECO24	50S ribosomal protein L29	part of intracellular ribonucleoprotein complex	0
3802.46	P10739	P10739	ermC	A	LPRM_ECOLX	23S rRNA methylase leader peptide (Erythromycin resistance leader peptide)	involved in response to antibiotic	This peptide is involved in the control mechanism of the synthesis of the erythromycin resistance protein.
3917.96	Q6BF25	Q6BF25	ldrD	M	LDRD_ECOLI	Small toxic polypeptide LdrD	involved in cell death	Toxic peptide whose overexpression causes rapid cell killing and nucleoid condensation of the host cell. Overexpression induces stress-response and a number of membrane protein genes. {ECO:0000269|PubMed:12123448, ECO:0000269|PubMed:18710431}.
3917.96	Q6BF25	Q6BF25	ldrD		LDRD_ECOLI	Small toxic polypeptide LdrD	part of plasma membrane	FUNCTION: Toxic peptide whose overexpression causes rapid cell killing and nucleoid condensation of the host cell. Overexpression induces stress-response and a number of membrane protein genes. {ECO:0000269|PubMed:12123448, ECO:0000269|PubMed:18710431}.
3917.96	Q6BF25	Q6BF25	ldrD		LDRD_ECOLI	Small toxic polypeptide LdrD	part of integral component of plasma membrane	FUNCTION: Toxic peptide whose overexpression causes rapid cell killing and nucleoid condensation of the host cell. Overexpression induces stress-response and a number of membrane protein genes. {ECO:0000269|PubMed:12123448, ECO:0000269|PubMed:18710431}.
3917.96	Q6BF25	Q6BF25	ldrD		LDRD_ECOLI	Small toxic polypeptide LdrD	part of membrane	FUNCTION: Toxic peptide whose overexpression causes rapid cell killing and nucleoid condensation of the host cell. Overexpression induces stress-response and a number of membrane protein genes. {ECO:0000269|PubMed:12123448, ECO:0000269|PubMed:18710431}.
3917.96	Q6BF25	Q6BF25	ldrD		LDRD_ECOLI	Small toxic polypeptide LdrD	part of integral component of membrane	FUNCTION: Toxic peptide whose overexpression causes rapid cell killing and nucleoid condensation of the host cell. Overexpression induces stress-response and a number of membrane protein genes. {ECO:0000269|PubMed:12123448, ECO:0000269|PubMed:18710431}.
4115.20	Q2EES1	Q2EES1	yniD		YNID_ECOLI	Uncharacterized protein YniD	part of integral component of plasma membrane	0
4115.20	Q2EES1	Q2EES1	yniD	M	YNID_ECOLI	Uncharacterized protein YniD	part of membrane
4115.20	Q2EES1	Q2EES1	yniD		YNID_ECOLI	Uncharacterized protein YniD	part of membrane	0
4115.20	Q2EES1	Q2EES1	yniD		YNID_ECOLI	Uncharacterized protein YniD	part of integral component of membrane	0
4365.42	B1X6F1	B1X6F1	rpmJ1	R	RL361_ECODH	50S ribosomal protein L36 1	enables structural constituent of ribosome
4365.42	B1X6F1	B1X6F1	rpmJ1		RL361_ECODH	50S ribosomal protein L36 1	involved in translation	0
4365.42	B1X6F1	B1X6F1	rpmJ1		RL361_ECODH	50S ribosomal protein L36 1	part of intracellular	0
4365.42	B1X6F1	B1X6F1	rpmJ1		RL361_ECODH	50S ribosomal protein L36 1	part of ribosome	0
4365.42	B1X6F1	B1X6F1	rpmJ1		RL361_ECODH	50S ribosomal protein L36 1	part of intracellular ribonucleoprotein complex	0
4497.26	A7ZSI8	A7ZSI8	rpmJ1		RL361_ECO24	50S ribosomal protein L36 1	enables structural constituent of ribosome	0
4497.26	A7ZSI8	A7ZSI8	rpmJ1		RL361_ECO24	50S ribosomal protein L36 1	involved in translation	0
4497.26	A7ZSI8	A7ZSI8	rpmJ1		RL361_ECO24	50S ribosomal protein L36 1	part of intracellular	0
4497.26	A7ZSI8	A7ZSI8	rpmJ1		RL361_ECO24	50S ribosomal protein L36 1	part of ribosome	0
4497.26	A7ZSI8	A7ZSI8	rpmJ1		RL361_ECO24	50S ribosomal protein L36 1	part of intracellular ribonucleoprotein complex	0
4586.76	P58042	P58042	rzoR	M	RZOR_ECOLI	Prophage outer membrane lipoprotein RzoR (o-spanin) (Outer membrane lipoprotein Rz1 from lambdoid prophage Rac) (Spanin from lambdoid prophage Rac, outer membrane subunit)	involved in viral release from host cell	Component of the spanin complex that disrupts the outer membrane and causes cell lysis during virus exit. The spanin complex conducts the final step in cell lysis by disrupting the outer membrane after holin and endolysin action have permeabilized the inner membrane and degraded the host peptidoglycans (By similarity). {ECO:0000250}.
4586.76	P58042	P58042	rzoR		RZOR_ECOLI	Prophage outer membrane lipoprotein RzoR (o-spanin) (Outer membrane lipoprotein Rz1 from lambdoid prophage Rac) (Spanin from lambdoid prophage Rac, outer membrane subunit)	involved in cytolysis	FUNCTION: Component of the spanin complex that disrupts the outer membrane and causes cell lysis during virus exit. The spanin complex conducts the final step in cell lysis by disrupting the outer membrane after holin and endolysin action have permeabilized the inner membrane and degraded the host peptidoglycans (By similarity). {ECO:0000250}.
4586.76	P58042	P58042	rzoR		RZOR_ECOLI	Prophage outer membrane lipoprotein RzoR (o-spanin) (Outer membrane lipoprotein Rz1 from lambdoid prophage Rac) (Spanin from lambdoid prophage Rac, outer membrane subunit)	involved in cytolysis	FUNCTION: Component of the spanin complex that disrupts the outer membrane and causes cell lysis during virus exit. The spanin complex conducts the final step in cell lysis by disrupting the outer membrane after holin and endolysin action have permeabilized the inner membrane and degraded the host peptidoglycans (By similarity). {ECO:0000250}.
4586.76	P58042	P58042	rzoR		RZOR_ECOLI	Prophage outer membrane lipoprotein RzoR (o-spanin) (Outer membrane lipoprotein Rz1 from lambdoid prophage Rac) (Spanin from lambdoid prophage Rac, outer membrane subunit)	part of cell outer membrane	FUNCTION: Component of the spanin complex that disrupts the outer membrane and causes cell lysis during virus exit. The spanin complex conducts the final step in cell lysis by disrupting the outer membrane after holin and endolysin action have permeabilized the inner membrane and degraded the host peptidoglycans (By similarity). {ECO:0000250}.
4586.76	P58042	P58042	rzoR		RZOR_ECOLI	Prophage outer membrane lipoprotein RzoR (o-spanin) (Outer membrane lipoprotein Rz1 from lambdoid prophage Rac) (Spanin from lambdoid prophage Rac, outer membrane subunit)	part of membrane	FUNCTION: Component of the spanin complex that disrupts the outer membrane and causes cell lysis during virus exit. The spanin complex conducts the final step in cell lysis by disrupting the outer membrane after holin and endolysin action have permeabilized the inner membrane and degraded the host peptidoglycans (By similarity). {ECO:0000250}.
4685.02	B6IB31	B6IB31	asr		ASR_ECOSE	Acid shock protein		Required for growth and/or survival at acidic conditions. {ECO:0000255|HAMAP-Rule:MF_00546}.
4726.30	B7M9V0	B7M9V0	asr		ASR_ECO45	Acid shock protein		Required for growth and/or survival at acidic conditions. {ECO:0000255|HAMAP-Rule:MF_00546}.
4756.80	P36560	P36560	asr		ASR_ECOLI	Acid shock protein	involved in response to zinc ion	Required for growth and/or survival at acidic conditions (pH 4.5). Needed for the adaptation process at pH 4.5 that enables cells to survive at extremely low pH (pH 2.0). {ECO:0000269|PubMed:12670971}.
4756.80	P36560	P36560	asr		ASR_ECOLI	Acid shock protein	part of periplasmic space	FUNCTION: Required for growth and/or survival at acidic conditions (pH 4.5). Needed for the adaptation process at pH 4.5 that enables cells to survive at extremely low pH (pH 2.0). {ECO:0000269|PubMed:12670971}.
4777.60	A8DYQ1	A8DYQ1	ythA	M	YTHA_ECOLI	Uncharacterized protein YthA	part of plasma membrane
4777.60	A8DYQ1	A8DYQ1	ythA		YTHA_ECOLI	Uncharacterized protein YthA	part of integral component of plasma membrane	0
4777.60	A8DYQ1	A8DYQ1	ythA		YTHA_ECOLI	Uncharacterized protein YthA	part of membrane	0
4777.60	A8DYQ1	A8DYQ1	ythA		YTHA_ECOLI	Uncharacterized protein YthA	part of integral component of membrane	0
4858.34	P64567	P64567	yqgB	C	YQGB_ECOLI	Uncharacterized protein YqgB	involved in response to acidic pH
4858.34	P64567	P64567	yqgB		YQGB_ECOLI	Uncharacterized protein YqgB	part of cytoplasm	0
5096.84*	P68191	P68191	sra	R C	SRA_ECOLI	Stationary-phase-induced ribosome-associated protein (Protein D) (SRA) (30S ribosomal protein S22)	enables structural constituent of ribosome	Although this protein associates with the 30S subunit of the ribosome it is not considered to be a bona fide ribosomal protein. {ECO:0000269|PubMed:11292794, ECO:0000269|PubMed:17277072}.
5096.84a	P68191	P68191	sra		SRA_ECOLI	Stationary-phase-induced ribosome-associated protein (Protein D) (SRA) (30S ribosomal protein S22)	involved in translation	FUNCTION: Although this protein associates with the 30S subunit of the ribosome it is not considered to be a bona fide ribosomal protein. {ECO:0000269|PubMed:11292794, ECO:0000269|PubMed:17277072}.
5096.84a	P68191	P68191	sra		SRA_ECOLI	Stationary-phase-induced ribosome-associated protein (Protein D) (SRA) (30S ribosomal protein S22)	part of cytoplasm	FUNCTION: Although this protein associates with the 30S subunit of the ribosome it is not considered to be a bona fide ribosomal protein. {ECO:0000269|PubMed:11292794, ECO:0000269|PubMed:17277072}.
5096.84a	P68191	P68191	sra		SRA_ECOLI	Stationary-phase-induced ribosome-associated protein (Protein D) (SRA) (30S ribosomal protein S22)	part of cytosol	FUNCTION: Although this protein associates with the 30S subunit of the ribosome it is not considered to be a bona fide ribosomal protein. {ECO:0000269|PubMed:11292794, ECO:0000269|PubMed:17277072}.
5096.84a	P68191	P68191	sra		SRA_ECOLI	Stationary-phase-induced ribosome-associated protein (Protein D) (SRA) (30S ribosomal protein S22)	part of ribosome	FUNCTION: Although this protein associates with the 30S subunit of the ribosome it is not considered to be a bona fide ribosomal protein. {ECO:0000269|PubMed:11292794, ECO:0000269|PubMed:17277072}.
5096.84a	P68191	P68191	sra		SRA_ECOLI	Stationary-phase-induced ribosome-associated protein (Protein D) (SRA) (30S ribosomal protein S22)	part of cytosolic small ribosomal subunit	FUNCTION: Although this protein associates with the 30S subunit of the ribosome it is not considered to be a bona fide ribosomal protein. {ECO:0000269|PubMed:11292794, ECO:0000269|PubMed:17277072}.
5213.14	P64508	P64508	yobF	S	YOBF_ECOLI	Protein YobF	involved in cellular response to heat
5213.14	P64508	P64508	yobF		YOBF_ECOLI	Protein YobF	involved in cellular response to cell envelope stress	0
5213.14	P64508	P64508	yobF		YOBF_ECOLI	Protein YobF	involved in cellular stress response to acid chemical	0
5381.68*	B1X9T1	B1X9T1	rpmH	R	RL34_ECODH	50S ribosomal protein L34	enables structural constituent of ribosome
5381.68a	B1X9T1	B1X9T1	rpmH		RL34_ECODH	50S ribosomal protein L34	involved in translation	0
5381.68a	B1X9T1	B1X9T1	rpmH		RL34_ECODH	50S ribosomal protein L34	part of intracellular	0
5381.68a	B1X9T1	B1X9T1	rpmH		RL34_ECODH	50S ribosomal protein L34	part of ribosome	0
5381.68a	B1X9T1	B1X9T1	rpmH		RL34_ECODH	50S ribosomal protein L34	part of intracellular ribonucleoprotein complex	0
5473.64	P14504	P14504	ydfA		YP54_ECOLX	Uncharacterized 5.4 kDa protein in replication origin region (ORF2)
5523.20	B7MBN2	B7MBN2	mgrB	M	MGRB_ECO45	PhoP/PhoQ regulator MgrB	part of plasma membrane	PhoP-regulated transcription is redox-sensitive, being activated when the periplasm becomes more reducing. MgrB acts between DsbA/DsbB and PhoP/PhoQ in this pathway. Represses PhoP/PhoQ signaling, possibly by binding to the periplasmic domain of PhoQ, altering its activity and that of downstream effector PhoP. {ECO:0000255|HAMAP-Rule:MF_01596}.
5523.20	B7MBN2	B7MBN2	mgrB		MGRB_ECO45	PhoP/PhoQ regulator MgrB	part of membrane	FUNCTION: PhoP-regulated transcription is redox-sensitive, being activated when the periplasm becomes more reducing. MgrB acts between DsbA/DsbB and PhoP/PhoQ in this pathway. Represses PhoP/PhoQ signaling, possibly by binding to the periplasmic domain of PhoQ, altering its activity and that of downstream effector PhoP. {ECO:0000255|HAMAP-Rule:MF_01596}.
5523.20	B7MBN2	B7MBN2	mgrB		MGRB_ECO45	PhoP/PhoQ regulator MgrB	part of integral component of membrane	FUNCTION: PhoP-regulated transcription is redox-sensitive, being activated when the periplasm becomes more reducing. MgrB acts between DsbA/DsbB and PhoP/PhoQ in this pathway. Represses PhoP/PhoQ signaling, possibly by binding to the periplasmic domain of PhoQ, altering its activity and that of downstream effector PhoP. {ECO:0000255|HAMAP-Rule:MF_01596}.
5553.46	P64512	P64512	mgrB	M	MGRB_ECOLI	PhoP/PhoQ regulator MgrB	enables protein binding	Represses PhoP/PhoQ signaling, possibly by binding to the periplasmic domain of PhoQ, altering its activity and that of downstream effector PhoP. PhoP-regulated transcription is redox-sensitive, being activated when the periplasm becomes more reducing (deletion of dsbA/dsbB, treatment with dithiothreitol). MgrB acts between DsbA/DsbB and PhoP/PhoQ in this pathway; the 2 periplasmic Cys residues o…
5553.46	P64512	P64512	mgrB		MGRB_ECOLI	PhoP/PhoQ regulator MgrB	involved in transcription, DNA-templated	FUNCTION: Represses PhoP/PhoQ signaling, possibly by binding to the periplasmic domain of PhoQ, altering its activity and that of downstream effector PhoP. PhoP-regulated transcription is redox-sensitive, being activated when the periplasm becomes more reducing (deletion of dsbA/dsbB, treatment with dithiothreitol). MgrB acts between DsbA/DsbB and PhoP/PhoQ in this pathway; the 2 periplasmic Cys …
5553.46	P64512	P64512	mgrB		MGRB_ECOLI	PhoP/PhoQ regulator MgrB	involved in regulation of transcription, DNA-templated	FUNCTION: Represses PhoP/PhoQ signaling, possibly by binding to the periplasmic domain of PhoQ, altering its activity and that of downstream effector PhoP. PhoP-regulated transcription is redox-sensitive, being activated when the periplasm becomes more reducing (deletion of dsbA/dsbB, treatment with dithiothreitol). MgrB acts between DsbA/DsbB and PhoP/PhoQ in this pathway; the 2 periplasmic Cys …
5553.46	P64512	P64512	mgrB		MGRB_ECOLI	PhoP/PhoQ regulator MgrB	involved in response to acidic pH	FUNCTION: Represses PhoP/PhoQ signaling, possibly by binding to the periplasmic domain of PhoQ, altering its activity and that of downstream effector PhoP. PhoP-regulated transcription is redox-sensitive, being activated when the periplasm becomes more reducing (deletion of dsbA/dsbB, treatment with dithiothreitol). MgrB acts between DsbA/DsbB and PhoP/PhoQ in this pathway; the 2 periplasmic Cys …
5553.46	P64512	P64512	mgrB		MGRB_ECOLI	PhoP/PhoQ regulator MgrB	involved in negative regulation of molecular function	FUNCTION: Represses PhoP/PhoQ signaling, possibly by binding to the periplasmic domain of PhoQ, altering its activity and that of downstream effector PhoP. PhoP-regulated transcription is redox-sensitive, being activated when the periplasm becomes more reducing (deletion of dsbA/dsbB, treatment with dithiothreitol). MgrB acts between DsbA/DsbB and PhoP/PhoQ in this pathway; the 2 periplasmic Cys …
5553.46	P64512	P64512	mgrB		MGRB_ECOLI	PhoP/PhoQ regulator MgrB	involved in negative regulation of phosphorelay signal transduction system	FUNCTION: Represses PhoP/PhoQ signaling, possibly by binding to the periplasmic domain of PhoQ, altering its activity and that of downstream effector PhoP. PhoP-regulated transcription is redox-sensitive, being activated when the periplasm becomes more reducing (deletion of dsbA/dsbB, treatment with dithiothreitol). MgrB acts between DsbA/DsbB and PhoP/PhoQ in this pathway; the 2 periplasmic Cys …
5553.46	P64512	P64512	mgrB		MGRB_ECOLI	PhoP/PhoQ regulator MgrB	involved in cellular response to magnesium ion	FUNCTION: Represses PhoP/PhoQ signaling, possibly by binding to the periplasmic domain of PhoQ, altering its activity and that of downstream effector PhoP. PhoP-regulated transcription is redox-sensitive, being activated when the periplasm becomes more reducing (deletion of dsbA/dsbB, treatment with dithiothreitol). MgrB acts between DsbA/DsbB and PhoP/PhoQ in this pathway; the 2 periplasmic Cys …
5553.46	P64512	P64512	mgrB		MGRB_ECOLI	PhoP/PhoQ regulator MgrB	part of plasma membrane	FUNCTION: Represses PhoP/PhoQ signaling, possibly by binding to the periplasmic domain of PhoQ, altering its activity and that of downstream effector PhoP. PhoP-regulated transcription is redox-sensitive, being activated when the periplasm becomes more reducing (deletion of dsbA/dsbB, treatment with dithiothreitol). MgrB acts between DsbA/DsbB and PhoP/PhoQ in this pathway; the 2 periplasmic Cys …
5553.46	P64512	P64512	mgrB		MGRB_ECOLI	PhoP/PhoQ regulator MgrB	part of membrane	FUNCTION: Represses PhoP/PhoQ signaling, possibly by binding to the periplasmic domain of PhoQ, altering its activity and that of downstream effector PhoP. PhoP-regulated transcription is redox-sensitive, being activated when the periplasm becomes more reducing (deletion of dsbA/dsbB, treatment with dithiothreitol). MgrB acts between DsbA/DsbB and PhoP/PhoQ in this pathway; the 2 periplasmic Cys …
5553.46	P64512	P64512	mgrB		MGRB_ECOLI	PhoP/PhoQ regulator MgrB	part of integral component of membrane	FUNCTION: Represses PhoP/PhoQ signaling, possibly by binding to the periplasmic domain of PhoQ, altering its activity and that of downstream effector PhoP. PhoP-regulated transcription is redox-sensitive, being activated when the periplasm becomes more reducing (deletion of dsbA/dsbB, treatment with dithiothreitol). MgrB acts between DsbA/DsbB and PhoP/PhoQ in this pathway; the 2 periplasmic Cys …
5592.62	Q8XBW9	Q8XBW9	hokE	M	HOKE_ECO57	Protein HokE	part of membrane
	Q8XBW9	Q8XBW9	hokE		HOKE_ECO57	Protein HokE	part of integral component of membrane
5792.06	P0ACW8	P0ACW8	ydfA		YDFA_ECOLI	Uncharacterized protein YdfA
5895.50	P64442	P64442	yceO	M	YCEO_ECOLI	Uncharacterized protein YceO	involved in response to acidic pH
5895.50	P64442	P64442	yceO		YCEO_ECOLI	Uncharacterized protein YceO	part of integral component of plasma membrane
6104.42	P0ACW2	P0ACW2	ydbJ		YDBJ_ECOLI	Uncharacterized protein YdbJ
6255.36*	P0A7N9	P0A7N9	rpmG	R C	RL33_ECOLI	50S ribosomal protein L33 (Large ribosomal subunit protein bL33)	enables tRNA binding
6255.36a	P0A7N9	P0A7N9	rpmG		RL33_ECOLI	50S ribosomal protein L33 (Large ribosomal subunit protein bL33)	enables RNA binding	0
6255.36a	P0A7N9	P0A7N9	rpmG		RL33_ECOLI	50S ribosomal protein L33 (Large ribosomal subunit protein bL33)	enables structural constituent of ribosome	0
6255.36a	P0A7N9	P0A7N9	rpmG		RL33_ECOLI	50S ribosomal protein L33 (Large ribosomal subunit protein bL33)	involved in ribosomal large subunit assembly	0
6255.36a	P0A7N9	P0A7N9	rpmG		RL33_ECOLI	50S ribosomal protein L33 (Large ribosomal subunit protein bL33)	involved in translation	0
6255.36a	P0A7N9	P0A7N9	rpmG		RL33_ECOLI	50S ribosomal protein L33 (Large ribosomal subunit protein bL33)	involved in response to antibiotic	0
6255.36a	P0A7N9	P0A7N9	rpmG		RL33_ECOLI	50S ribosomal protein L33 (Large ribosomal subunit protein bL33)	part of intracellular	0
6255.36a	P0A7N9	P0A7N9	rpmG		RL33_ECOLI	50S ribosomal protein L33 (Large ribosomal subunit protein bL33)	part of cytosol	0
6255.36a	P0A7N9	P0A7N9	rpmG		RL33_ECOLI	50S ribosomal protein L33 (Large ribosomal subunit protein bL33)	part of ribosome	0
6255.36a	P0A7N9	P0A7N9	rpmG		RL33_ECOLI	50S ribosomal protein L33 (Large ribosomal subunit protein bL33)	part of cytosolic large ribosomal subunit	0
6255.36a	P0A7N9	P0A7N9	rpmG		RL33_ECOLI	50S ribosomal protein L33 (Large ribosomal subunit protein bL33)	part of intracellular ribonucleoprotein complex	0
6316.44	P0A7N4	P0A7N4	rpmF	R C	RL32_ECOLI	50S ribosomal protein L32 (Large ribosomal subunit protein bL32)	enables structural constituent of ribosome
6316.44	P0A7N4	P0A7N4	rpmF		RL32_ECOLI	50S ribosomal protein L32 (Large ribosomal subunit protein bL32)	enables protein binding	0
6316.44	P0A7N4	P0A7N4	rpmF		RL32_ECOLI	50S ribosomal protein L32 (Large ribosomal subunit protein bL32)	involved in ribosomal large subunit assembly	0
6316.44	P0A7N4	P0A7N4	rpmF		RL32_ECOLI	50S ribosomal protein L32 (Large ribosomal subunit protein bL32)	involved in response to reactive oxygen species	0
6316.44	P0A7N4	P0A7N4	rpmF		RL32_ECOLI	50S ribosomal protein L32 (Large ribosomal subunit protein bL32)	involved in translation	0
6316.44	P0A7N4	P0A7N4	rpmF		RL32_ECOLI	50S ribosomal protein L32 (Large ribosomal subunit protein bL32)	involved in response to radiation	0
6316.44	P0A7N4	P0A7N4	rpmF		RL32_ECOLI	50S ribosomal protein L32 (Large ribosomal subunit protein bL32)	part of cytosol	0
6316.44	P0A7N4	P0A7N4	rpmF		RL32_ECOLI	50S ribosomal protein L32 (Large ribosomal subunit protein bL32)	part of ribosome	0
6316.44	P0A7N4	P0A7N4	rpmF		RL32_ECOLI	50S ribosomal protein L32 (Large ribosomal subunit protein bL32)	part of large ribosomal subunit	0
6316.44	P0A7N4	P0A7N4	rpmF		RL32_ECOLI	50S ribosomal protein L32 (Large ribosomal subunit protein bL32)	part of cytosolic large ribosomal subunit	0
6316.44	P0A7N4	P0A7N4	rpmF		RL32_ECOLI	50S ribosomal protein L32 (Large ribosomal subunit protein bL32)	part of intracellular ribonucleoprotein complex	0
6255.36	P0A7N9	P0A7N9	rpmG		RL33_ECOLI	50S ribosomal protein L33	enables tRNA binding
				R C			enables RNA binding
							enables structural constituent of ribosome
							enables structural constituent of ribosome
							involved_in ribosomal large subunit assembly
							involved_in translation
							involved_in response to antibiotic
							part_of intracellular
							part_of cytosol
							part_of ribosome
							part_of ribosome
							part_of cytosolic large ribosomal subunit
							part_of cytosolic large ribosomal subunit
							part_of intracellular ribonucleoprotein complex
6411.04	P0AG51	P0AG51	rpmD	R	RL30_ECOLI	50S ribosomal protein L30 (Large ribosomal subunit protein uL30)	enables structural constituent of ribosome
6411.04	P0AG51	P0AG51	rpmD		RL30_ECOLI	50S ribosomal protein L30 (Large ribosomal subunit protein uL30)	involved in ribosomal large subunit assembly	0
6411.04	P0AG51	P0AG51	rpmD		RL30_ECOLI	50S ribosomal protein L30 (Large ribosomal subunit protein uL30)	involved in translation	0
6411.04	P0AG51	P0AG51	rpmD		RL30_ECOLI	50S ribosomal protein L30 (Large ribosomal subunit protein uL30)	part of ribosome	0
6411.04	P0AG51	P0AG51	rpmD		RL30_ECOLI	50S ribosomal protein L30 (Large ribosomal subunit protein uL30)	part of large ribosomal subunit	0
6411.04	P0AG51	P0AG51	rpmD		RL30_ECOLI	50S ribosomal protein L30 (Large ribosomal subunit protein uL30)	part of cytosolic large ribosomal subunit	0
6411.04	P0AG51	P0AG51	rpmD		RL30_ECOLI	50S ribosomal protein L30 (Large ribosomal subunit protein uL30)	part of intracellular ribonucleoprotein complex	0
6444.58	B1X9Z9	B1X9Z9	rpmF	R	RL32_ECODH	50S ribosomal protein L32	enables structural constituent of ribosome
6444.58	B1X9Z9	B1X9Z9	rpmF		RL32_ECODH	50S ribosomal protein L32	involved in translation	0
6444.58	B1X9Z9	B1X9Z9	rpmF		RL32_ECODH	50S ribosomal protein L32	part of ribosome	0
6444.58	B1X9Z9	B1X9Z9	rpmF		RL32_ECODH	50S ribosomal protein L32	part of large ribosomal subunit	0
6444.58	B1X9Z9	B1X9Z9	rpmF		RL32_ECODH	50S ribosomal protein L32	part of intracellular ribonucleoprotein complex	0
6504.60	P0AFW2	P0AFW2	rmf	C	RMF_ECOLI	Ribosome modulation factor (RMF) (Hibernation factor RMF) (Protein E)	enables RNA binding	During stationary phase, converts 70S ribosomes to an immature dimeric form (90S ribosomes) which are converted to inactive 100S ribosomes (a process called ribosomal hibernation) by the hibernation promoting factor HPF (PubMed:7677746, PubMed:18174192). Inactivates ribosomes by covering the peptidyl transferase (PTase) center of the 23S rRNA and the entrance of peptide exit tunnel (PubMed:124732…
6504.60	P0AFW2	P0AFW2	rmf		RMF_ECOLI	Ribosome modulation factor (RMF) (Hibernation factor RMF) (Protein E)	enables rRNA binding	FUNCTION: During stationary phase, converts 70S ribosomes to an immature dimeric form (90S ribosomes) which are converted to inactive 100S ribosomes (a process called ribosomal hibernation) by the hibernation promoting factor HPF (PubMed:7677746, PubMed:18174192). Inactivates ribosomes by covering the peptidyl transferase (PTase) center of the 23S rRNA and the entrance of peptide exit tunnel (Pub…
6504.60	P0AFW2	P0AFW2	rmf		RMF_ECOLI	Ribosome modulation factor (RMF) (Hibernation factor RMF) (Protein E)	enables ribosome binding	FUNCTION: During stationary phase, converts 70S ribosomes to an immature dimeric form (90S ribosomes) which are converted to inactive 100S ribosomes (a process called ribosomal hibernation) by the hibernation promoting factor HPF (PubMed:7677746, PubMed:18174192). Inactivates ribosomes by covering the peptidyl transferase (PTase) center of the 23S rRNA and the entrance of peptide exit tunnel (Pub…
6504.60	P0AFW2	P0AFW2	rmf		RMF_ECOLI	Ribosome modulation factor (RMF) (Hibernation factor RMF) (Protein E)	enables ribosomal small subunit binding	FUNCTION: During stationary phase, converts 70S ribosomes to an immature dimeric form (90S ribosomes) which are converted to inactive 100S ribosomes (a process called ribosomal hibernation) by the hibernation promoting factor HPF (PubMed:7677746, PubMed:18174192). Inactivates ribosomes by covering the peptidyl transferase (PTase) center of the 23S rRNA and the entrance of peptide exit tunnel (Pub…
6504.60	P0AFW2	P0AFW2	rmf		RMF_ECOLI	Ribosome modulation factor (RMF) (Hibernation factor RMF) (Protein E)	involved in regulation of translation	FUNCTION: During stationary phase, converts 70S ribosomes to an immature dimeric form (90S ribosomes) which are converted to inactive 100S ribosomes (a process called ribosomal hibernation) by the hibernation promoting factor HPF (PubMed:7677746, PubMed:18174192). Inactivates ribosomes by covering the peptidyl transferase (PTase) center of the 23S rRNA and the entrance of peptide exit tunnel (Pub…
6504.60	P0AFW2	P0AFW2	rmf		RMF_ECOLI	Ribosome modulation factor (RMF) (Hibernation factor RMF) (Protein E)	involved in negative regulation of translation in response to stress	FUNCTION: During stationary phase, converts 70S ribosomes to an immature dimeric form (90S ribosomes) which are converted to inactive 100S ribosomes (a process called ribosomal hibernation) by the hibernation promoting factor HPF (PubMed:7677746, PubMed:18174192). Inactivates ribosomes by covering the peptidyl transferase (PTase) center of the 23S rRNA and the entrance of peptide exit tunnel (Pub…
6504.60	P0AFW2	P0AFW2	rmf		RMF_ECOLI	Ribosome modulation factor (RMF) (Hibernation factor RMF) (Protein E)	part of cytoplasm	FUNCTION: During stationary phase, converts 70S ribosomes to an immature dimeric form (90S ribosomes) which are converted to inactive 100S ribosomes (a process called ribosomal hibernation) by the hibernation promoting factor HPF (PubMed:7677746, PubMed:18174192). Inactivates ribosomes by covering the peptidyl transferase (PTase) center of the 23S rRNA and the entrance of peptide exit tunnel (Pub…
6532.04	P0AB40	P0AB40	bhsA	M	BHSA_ECOLI	Multiple stress resistance protein BhsA (Copper-induced outer membrane component)	involved in response to copper ion	Reduces the permeability of the outer membrane to copper. Seems to be involved in the regulation of biofilm formation. May decrease biofilm formation by repressing cell-cell interaction and cell surface interaction. {ECO:0000269|PubMed:17293424, ECO:0000269|PubMed:22089859}.
6532.04	P0AB40	P0AB40	bhsA		BHSA_ECOLI	Multiple stress resistance protein BhsA (Copper-induced outer membrane component)	part of cell outer membrane	FUNCTION: Reduces the permeability of the outer membrane to copper. Seems to be involved in the regulation of biofilm formation. May decrease biofilm formation by repressing cell-cell interaction and cell surface interaction. {ECO:0000269|PubMed:17293424, ECO:0000269|PubMed:22089859}.
6532.04	P0AB40	P0AB40	bhsA		BHSA_ECOLI	Multiple stress resistance protein BhsA (Copper-induced outer membrane component)	part of membrane	FUNCTION: Reduces the permeability of the outer membrane to copper. Seems to be involved in the regulation of biofilm formation. May decrease biofilm formation by repressing cell-cell interaction and cell surface interaction. {ECO:0000269|PubMed:17293424, ECO:0000269|PubMed:22089859}.
6553.22	P64646	P64646	ghoT	M	GHOT_ECOLI	Toxin GhoT	involved in cell death	Toxic component of a type V toxin-antitoxin (TA) module. Causes membrane damage when induced by MqsR, slowing cell growth and increasing the formation of dormant persister cells; involved with GhoS, its antitoxin, in reducing cell growth during antibacterial stress (PubMed:24373067). Overexpression causes cell lysis, forming ghost cells; both effects are neutralized by expression of GhoS. Overexp…
6553.22	P64646	P64646	ghoT		GHOT_ECOLI	Toxin GhoT	part of plasma membrane	FUNCTION: Toxic component of a type V toxin-antitoxin (TA) module. Causes membrane damage when induced by MqsR, slowing cell growth and increasing the formation of dormant persister cells; involved with GhoS, its antitoxin, in reducing cell growth during antibacterial stress (PubMed:24373067). Overexpression causes cell lysis, forming ghost cells; both effects are neutralized by expression of Gho…
6553.22	P64646	P64646	ghoT		GHOT_ECOLI	Toxin GhoT	part of membrane	FUNCTION: Toxic component of a type V toxin-antitoxin (TA) module. Causes membrane damage when induced by MqsR, slowing cell growth and increasing the formation of dormant persister cells; involved with GhoS, its antitoxin, in reducing cell growth during antibacterial stress (PubMed:24373067). Overexpression causes cell lysis, forming ghost cells; both effects are neutralized by expression of Gho…
6553.22	P64646	P64646	ghoT		GHOT_ECOLI	Toxin GhoT	part of integral component of membrane	FUNCTION: Toxic component of a type V toxin-antitoxin (TA) module. Causes membrane damage when induced by MqsR, slowing cell growth and increasing the formation of dormant persister cells; involved with GhoS, its antitoxin, in reducing cell growth during antibacterial stress (PubMed:24373067). Overexpression causes cell lysis, forming ghost cells; both effects are neutralized by expression of Gho…
6553.22	P64646	P64646	ghoT		GHOT_ECOLI	Toxin GhoT	part of cell pole	FUNCTION: Toxic component of a type V toxin-antitoxin (TA) module. Causes membrane damage when induced by MqsR, slowing cell growth and increasing the formation of dormant persister cells; involved with GhoS, its antitoxin, in reducing cell growth during antibacterial stress (PubMed:24373067). Overexpression causes cell lysis, forming ghost cells; both effects are neutralized by expression of Gho…
6851.64	B1X8M1	B1X8M1	ycaR		YCAR_ECODH	UPF0434 protein YcaR
6960.26	P64614	P64614	yhcN	S	YHCN_ECOLI	Uncharacterized protein YhcN	involved in single-species biofilm formation on inanimate substrate
6960.26	P64614	P64614	yhcN		YHCN_ECOLI	Uncharacterized protein YhcN	involved in cellular response to hydrogen peroxide	0
6960.26	P64614	P64614	yhcN		YHCN_ECOLI	Uncharacterized protein YhcN	involved in cellular response to acidic pH	0
6960.26	P64614	P64614	yhcN		YHCN_ECOLI	Uncharacterized protein YhcN	part of periplasmic space	0
7158.74	P0A7Q1	P0A7Q1	rpmI	R	RL35_ECOLI	50S ribosomal protein L35 (Large ribosomal subunit protein bL35) (Ribosomal protein A)	enables structural constituent of ribosome
7158.74	P0A7Q1	P0A7Q1	rpmI		RL35_ECOLI	50S ribosomal protein L35 (Large ribosomal subunit protein bL35) (Ribosomal protein A)	involved in translation	0
7158.74	P0A7Q1	P0A7Q1	rpmI		RL35_ECOLI	50S ribosomal protein L35 (Large ribosomal subunit protein bL35) (Ribosomal protein A)	part of intracellular	0
7158.74	P0A7Q1	P0A7Q1	rpmI		RL35_ECOLI	50S ribosomal protein L35 (Large ribosomal subunit protein bL35) (Ribosomal protein A)	part of ribosome	0
7158.74	P0A7Q1	P0A7Q1	rpmI		RL35_ECOLI	50S ribosomal protein L35 (Large ribosomal subunit protein bL35) (Ribosomal protein A)	part of cytosolic large ribosomal subunit	0
7158.74	P0A7Q1	P0A7Q1	rpmI		RL35_ECOLI	50S ribosomal protein L35 (Large ribosomal subunit protein bL35) (Ribosomal protein A)	part of intracellular ribonucleoprotein complex	0
7206.48	P64619	P64619	yhdU	M	YHDU_ECOLI	Inner membrane protein YhdU	part of plasma membrane
7206.48	P64619	P64619	yhdU		YHDU_ECOLI	Inner membrane protein YhdU	part of integral component of plasma membrane	0
7206.48	P64619	P64619	yhdU		YHDU_ECOLI	Inner membrane protein YhdU	part of membrane	0
7206.48	P64619	P64619	yhdU		YHDU_ECOLI	Inner membrane protein YhdU	part of integral component of membrane	0
7274.14*	B1X6G4	B1X6G4	rpmC	R	RL29_ECODH	50S ribosomal protein L29	enables structural constituent of ribosome
7274.14a	B1X6G4	B1X6G4	rpmC		RL29_ECODH	50S ribosomal protein L29	involved in translation	0
7274.14a	B1X6G4	B1X6G4	rpmC		RL29_ECODH	50S ribosomal protein L29	part of intracellular	0
7274.14a	B1X6G4	B1X6G4	rpmC		RL29_ECODH	50S ribosomal protein L29	part of ribosome	0
7274.14a	B1X6G4	B1X6G4	rpmC		RL29_ECODH	50S ribosomal protein L29	part of intracellular ribonucleoprotein complex	0
7290.90	B1XG24	B1XG24	rpmI	R	RL35_ECODH	50S ribosomal protein L35	enables structural constituent of ribosome
7290.90	B1XG24	B1XG24	rpmI		RL35_ECODH	50S ribosomal protein L35	involved in translation	0
7290.90	B1XG24	B1XG24	rpmI		RL35_ECODH	50S ribosomal protein L35	part of intracellular	0
7290.90	B1XG24	B1XG24	rpmI		RL35_ECODH	50S ribosomal protein L35	part of ribosome	0
7290.90	B1XG24	B1XG24	rpmI		RL35_ECODH	50S ribosomal protein L35	part of intracellular ribonucleoprotein complex	0
7306.22	P65298	P65298	yqhH	M	YQHH_ECOLI	Uncharacterized lipoprotein YqhH	part of cell outer membrane
7306.22	P65298	P65298	yqhH		YQHH_ECOLI	Uncharacterized lipoprotein YqhH	part of membrane	0
7306.22	P65298	P65298	yqhH		YQHH_ECOLI	Uncharacterized lipoprotein YqhH	part of outer membrane	0
7459.84	P64545	P64545	yfgG	M	YFGG_ECOLI	Uncharacterized protein YfgG	part of integral component of plasma membrane
7459.84	P64545	P64545	yfgG		YFGG_ECOLI	Uncharacterized protein YfgG	part of membrane	0
7459.84	P64545	P64545	yfgG		YFGG_ECOLI	Uncharacterized protein YfgG	part of integral component of membrane	0
7468.88	P0AAS9	P0AAS9	ybdD		YBDD_ECOLI	Uncharacterized protein YbdD
7480.52	Q59385	Q59385	copA	M	COPA_ECOLI	Copper-exporting P-type ATPase (EC 3.6.3.54) (Copper-exporting P-type ATPase A) (Cu(+)-exporting ATPase) (Soluble copper chaperone CopA(Z))	enables nucleotide binding	Copper-exporting P-type ATPase: Exports Cu(+) from the cytoplasm to the periplasm (PubMed:10639134, PubMed:11167016, PubMed:11500054, PubMed:12351646). Binds 2 Cu(+) ions per monomer, which are transferred to periplasmic copper chaperone CusF upon ATP hydrolysis (PubMed:24917681). In vitro an excess of CusF over CopA is required for efficient transfer (PubMed:24917681). May also be involved in si…
7480.52	Q59385	Q59385	copA		COPA_ECOLI	Copper-exporting P-type ATPase (EC 3.6.3.54) (Copper-exporting P-type ATPase A) (Cu(+)-exporting ATPase) (Soluble copper chaperone CopA(Z))	enables ATP binding	FUNCTION: Copper-exporting P-type ATPase: Exports Cu(+) from the cytoplasm to the periplasm (PubMed:10639134, PubMed:11167016, PubMed:11500054, PubMed:12351646). Binds 2 Cu(+) ions per monomer, which are transferred to periplasmic copper chaperone CusF upon ATP hydrolysis (PubMed:24917681). In vitro an excess of CusF over CopA is required for efficient transfer (PubMed:24917681). May also be invo…
7480.52	Q59385	Q59385	copA		COPA_ECOLI	Copper-exporting P-type ATPase (EC 3.6.3.54) (Copper-exporting P-type ATPase A) (Cu(+)-exporting ATPase) (Soluble copper chaperone CopA(Z))	enables silver ion transmembrane transporter activity	FUNCTION: Copper-exporting P-type ATPase: Exports Cu(+) from the cytoplasm to the periplasm (PubMed:10639134, PubMed:11167016, PubMed:11500054, PubMed:12351646). Binds 2 Cu(+) ions per monomer, which are transferred to periplasmic copper chaperone CusF upon ATP hydrolysis (PubMed:24917681). In vitro an excess of CusF over CopA is required for efficient transfer (PubMed:24917681). May also be invo…
7480.52	Q59385	Q59385	copA		COPA_ECOLI	Copper-exporting P-type ATPase (EC 3.6.3.54) (Copper-exporting P-type ATPase A) (Cu(+)-exporting ATPase) (Soluble copper chaperone CopA(Z))	enables ATPase activity, coupled to transmembrane movement of ions	FUNCTION: Copper-exporting P-type ATPase: Exports Cu(+) from the cytoplasm to the periplasm (PubMed:10639134, PubMed:11167016, PubMed:11500054, PubMed:12351646). Binds 2 Cu(+) ions per monomer, which are transferred to periplasmic copper chaperone CusF upon ATP hydrolysis (PubMed:24917681). In vitro an excess of CusF over CopA is required for efficient transfer (PubMed:24917681). May also be invo…
7480.52	Q59385	Q59385	copA		COPA_ECOLI	Copper-exporting P-type ATPase (EC 3.6.3.54) (Copper-exporting P-type ATPase A) (Cu(+)-exporting ATPase) (Soluble copper chaperone CopA(Z))	enables hydrolase activity	FUNCTION: Copper-exporting P-type ATPase: Exports Cu(+) from the cytoplasm to the periplasm (PubMed:10639134, PubMed:11167016, PubMed:11500054, PubMed:12351646). Binds 2 Cu(+) ions per monomer, which are transferred to periplasmic copper chaperone CusF upon ATP hydrolysis (PubMed:24917681). In vitro an excess of CusF over CopA is required for efficient transfer (PubMed:24917681). May also be invo…
7480.52	Q59385	Q59385	copA		COPA_ECOLI	Copper-exporting P-type ATPase (EC 3.6.3.54) (Copper-exporting P-type ATPase A) (Cu(+)-exporting ATPase) (Soluble copper chaperone CopA(Z))	enables ATPase activity	FUNCTION: Copper-exporting P-type ATPase: Exports Cu(+) from the cytoplasm to the periplasm (PubMed:10639134, PubMed:11167016, PubMed:11500054, PubMed:12351646). Binds 2 Cu(+) ions per monomer, which are transferred to periplasmic copper chaperone CusF upon ATP hydrolysis (PubMed:24917681). In vitro an excess of CusF over CopA is required for efficient transfer (PubMed:24917681). May also be invo…
7480.52	Q59385	Q59385	copA		COPA_ECOLI	Copper-exporting P-type ATPase (EC 3.6.3.54) (Copper-exporting P-type ATPase A) (Cu(+)-exporting ATPase) (Soluble copper chaperone CopA(Z))	enables cation-transporting ATPase activity	FUNCTION: Copper-exporting P-type ATPase: Exports Cu(+) from the cytoplasm to the periplasm (PubMed:10639134, PubMed:11167016, PubMed:11500054, PubMed:12351646). Binds 2 Cu(+) ions per monomer, which are transferred to periplasmic copper chaperone CusF upon ATP hydrolysis (PubMed:24917681). In vitro an excess of CusF over CopA is required for efficient transfer (PubMed:24917681). May also be invo…
7480.52	Q59385	Q59385	copA		COPA_ECOLI	Copper-exporting P-type ATPase (EC 3.6.3.54) (Copper-exporting P-type ATPase A) (Cu(+)-exporting ATPase) (Soluble copper chaperone CopA(Z))	enables metal ion binding	FUNCTION: Copper-exporting P-type ATPase: Exports Cu(+) from the cytoplasm to the periplasm (PubMed:10639134, PubMed:11167016, PubMed:11500054, PubMed:12351646). Binds 2 Cu(+) ions per monomer, which are transferred to periplasmic copper chaperone CusF upon ATP hydrolysis (PubMed:24917681). In vitro an excess of CusF over CopA is required for efficient transfer (PubMed:24917681). May also be invo…
7480.52	Q59385	Q59385	copA		COPA_ECOLI	Copper-exporting P-type ATPase (EC 3.6.3.54) (Copper-exporting P-type ATPase A) (Cu(+)-exporting ATPase) (Soluble copper chaperone CopA(Z))	involved in ion transport	FUNCTION: Copper-exporting P-type ATPase: Exports Cu(+) from the cytoplasm to the periplasm (PubMed:10639134, PubMed:11167016, PubMed:11500054, PubMed:12351646). Binds 2 Cu(+) ions per monomer, which are transferred to periplasmic copper chaperone CusF upon ATP hydrolysis (PubMed:24917681). In vitro an excess of CusF over CopA is required for efficient transfer (PubMed:24917681). May also be invo…
7480.52	Q59385	Q59385	copA		COPA_ECOLI	Copper-exporting P-type ATPase (EC 3.6.3.54) (Copper-exporting P-type ATPase A) (Cu(+)-exporting ATPase) (Soluble copper chaperone CopA(Z))	involved in cation transport	FUNCTION: Copper-exporting P-type ATPase: Exports Cu(+) from the cytoplasm to the periplasm (PubMed:10639134, PubMed:11167016, PubMed:11500054, PubMed:12351646). Binds 2 Cu(+) ions per monomer, which are transferred to periplasmic copper chaperone CusF upon ATP hydrolysis (PubMed:24917681). In vitro an excess of CusF over CopA is required for efficient transfer (PubMed:24917681). May also be invo…
7480.52	Q59385	Q59385	copA		COPA_ECOLI	Copper-exporting P-type ATPase (EC 3.6.3.54) (Copper-exporting P-type ATPase A) (Cu(+)-exporting ATPase) (Soluble copper chaperone CopA(Z))	involved in copper ion transport	FUNCTION: Copper-exporting P-type ATPase: Exports Cu(+) from the cytoplasm to the periplasm (PubMed:10639134, PubMed:11167016, PubMed:11500054, PubMed:12351646). Binds 2 Cu(+) ions per monomer, which are transferred to periplasmic copper chaperone CusF upon ATP hydrolysis (PubMed:24917681). In vitro an excess of CusF over CopA is required for efficient transfer (PubMed:24917681). May also be invo…
7480.52	Q59385	Q59385	copA		COPA_ECOLI	Copper-exporting P-type ATPase (EC 3.6.3.54) (Copper-exporting P-type ATPase A) (Cu(+)-exporting ATPase) (Soluble copper chaperone CopA(Z))	involved in detoxification of copper ion	FUNCTION: Copper-exporting P-type ATPase: Exports Cu(+) from the cytoplasm to the periplasm (PubMed:10639134, PubMed:11167016, PubMed:11500054, PubMed:12351646). Binds 2 Cu(+) ions per monomer, which are transferred to periplasmic copper chaperone CusF upon ATP hydrolysis (PubMed:24917681). In vitro an excess of CusF over CopA is required for efficient transfer (PubMed:24917681). May also be invo…
7480.52	Q59385	Q59385	copA		COPA_ECOLI	Copper-exporting P-type ATPase (EC 3.6.3.54) (Copper-exporting P-type ATPase A) (Cu(+)-exporting ATPase) (Soluble copper chaperone CopA(Z))	involved in metal ion transport	FUNCTION: Copper-exporting P-type ATPase: Exports Cu(+) from the cytoplasm to the periplasm (PubMed:10639134, PubMed:11167016, PubMed:11500054, PubMed:12351646). Binds 2 Cu(+) ions per monomer, which are transferred to periplasmic copper chaperone CusF upon ATP hydrolysis (PubMed:24917681). In vitro an excess of CusF over CopA is required for efficient transfer (PubMed:24917681). May also be invo…
7480.52	Q59385	Q59385	copA		COPA_ECOLI	Copper-exporting P-type ATPase (EC 3.6.3.54) (Copper-exporting P-type ATPase A) (Cu(+)-exporting ATPase) (Soluble copper chaperone CopA(Z))	involved in copper ion export	FUNCTION: Copper-exporting P-type ATPase: Exports Cu(+) from the cytoplasm to the periplasm (PubMed:10639134, PubMed:11167016, PubMed:11500054, PubMed:12351646). Binds 2 Cu(+) ions per monomer, which are transferred to periplasmic copper chaperone CusF upon ATP hydrolysis (PubMed:24917681). In vitro an excess of CusF over CopA is required for efficient transfer (PubMed:24917681). May also be invo…
7480.52	Q59385	Q59385	copA		COPA_ECOLI	Copper-exporting P-type ATPase (EC 3.6.3.54) (Copper-exporting P-type ATPase A) (Cu(+)-exporting ATPase) (Soluble copper chaperone CopA(Z))	involved in cellular response to copper ion	FUNCTION: Copper-exporting P-type ATPase: Exports Cu(+) from the cytoplasm to the periplasm (PubMed:10639134, PubMed:11167016, PubMed:11500054, PubMed:12351646). Binds 2 Cu(+) ions per monomer, which are transferred to periplasmic copper chaperone CusF upon ATP hydrolysis (PubMed:24917681). In vitro an excess of CusF over CopA is required for efficient transfer (PubMed:24917681). May also be invo…
7480.52	Q59385	Q59385	copA		COPA_ECOLI	Copper-exporting P-type ATPase (EC 3.6.3.54) (Copper-exporting P-type ATPase A) (Cu(+)-exporting ATPase) (Soluble copper chaperone CopA(Z))	involved in cellular response to silver ion	FUNCTION: Copper-exporting P-type ATPase: Exports Cu(+) from the cytoplasm to the periplasm (PubMed:10639134, PubMed:11167016, PubMed:11500054, PubMed:12351646). Binds 2 Cu(+) ions per monomer, which are transferred to periplasmic copper chaperone CusF upon ATP hydrolysis (PubMed:24917681). In vitro an excess of CusF over CopA is required for efficient transfer (PubMed:24917681). May also be invo…
7480.52	Q59385	Q59385	copA		COPA_ECOLI	Copper-exporting P-type ATPase (EC 3.6.3.54) (Copper-exporting P-type ATPase A) (Cu(+)-exporting ATPase) (Soluble copper chaperone CopA(Z))	involved in ATP hydrolysis coupled ion transmembrane transport	FUNCTION: Copper-exporting P-type ATPase: Exports Cu(+) from the cytoplasm to the periplasm (PubMed:10639134, PubMed:11167016, PubMed:11500054, PubMed:12351646). Binds 2 Cu(+) ions per monomer, which are transferred to periplasmic copper chaperone CusF upon ATP hydrolysis (PubMed:24917681). In vitro an excess of CusF over CopA is required for efficient transfer (PubMed:24917681). May also be invo…
7480.52	Q59385	Q59385	copA		COPA_ECOLI	Copper-exporting P-type ATPase (EC 3.6.3.54) (Copper-exporting P-type ATPase A) (Cu(+)-exporting ATPase) (Soluble copper chaperone CopA(Z))	involved in ATP hydrolysis coupled cation transmembrane transport	FUNCTION: Copper-exporting P-type ATPase: Exports Cu(+) from the cytoplasm to the periplasm (PubMed:10639134, PubMed:11167016, PubMed:11500054, PubMed:12351646). Binds 2 Cu(+) ions per monomer, which are transferred to periplasmic copper chaperone CusF upon ATP hydrolysis (PubMed:24917681). In vitro an excess of CusF over CopA is required for efficient transfer (PubMed:24917681). May also be invo…
7480.52	Q59385	Q59385	copA		COPA_ECOLI	Copper-exporting P-type ATPase (EC 3.6.3.54) (Copper-exporting P-type ATPase A) (Cu(+)-exporting ATPase) (Soluble copper chaperone CopA(Z))	involved in silver ion transmembrane transport	FUNCTION: Copper-exporting P-type ATPase: Exports Cu(+) from the cytoplasm to the periplasm (PubMed:10639134, PubMed:11167016, PubMed:11500054, PubMed:12351646). Binds 2 Cu(+) ions per monomer, which are transferred to periplasmic copper chaperone CusF upon ATP hydrolysis (PubMed:24917681). In vitro an excess of CusF over CopA is required for efficient transfer (PubMed:24917681). May also be invo…
7480.52	Q59385	Q59385	copA		COPA_ECOLI	Copper-exporting P-type ATPase (EC 3.6.3.54) (Copper-exporting P-type ATPase A) (Cu(+)-exporting ATPase) (Soluble copper chaperone CopA(Z))	part of cytoplasm	FUNCTION: Copper-exporting P-type ATPase: Exports Cu(+) from the cytoplasm to the periplasm (PubMed:10639134, PubMed:11167016, PubMed:11500054, PubMed:12351646). Binds 2 Cu(+) ions per monomer, which are transferred to periplasmic copper chaperone CusF upon ATP hydrolysis (PubMed:24917681). In vitro an excess of CusF over CopA is required for efficient transfer (PubMed:24917681). May also be invo…
7480.52	Q59385	Q59385	copA		COPA_ECOLI	Copper-exporting P-type ATPase (EC 3.6.3.54) (Copper-exporting P-type ATPase A) (Cu(+)-exporting ATPase) (Soluble copper chaperone CopA(Z))	part of plasma membrane	FUNCTION: Copper-exporting P-type ATPase: Exports Cu(+) from the cytoplasm to the periplasm (PubMed:10639134, PubMed:11167016, PubMed:11500054, PubMed:12351646). Binds 2 Cu(+) ions per monomer, which are transferred to periplasmic copper chaperone CusF upon ATP hydrolysis (PubMed:24917681). In vitro an excess of CusF over CopA is required for efficient transfer (PubMed:24917681). May also be invo…
7480.52	Q59385	Q59385	copA		COPA_ECOLI	Copper-exporting P-type ATPase (EC 3.6.3.54) (Copper-exporting P-type ATPase A) (Cu(+)-exporting ATPase) (Soluble copper chaperone CopA(Z))	part of integral component of plasma membrane	FUNCTION: Copper-exporting P-type ATPase: Exports Cu(+) from the cytoplasm to the periplasm (PubMed:10639134, PubMed:11167016, PubMed:11500054, PubMed:12351646). Binds 2 Cu(+) ions per monomer, which are transferred to periplasmic copper chaperone CusF upon ATP hydrolysis (PubMed:24917681). In vitro an excess of CusF over CopA is required for efficient transfer (PubMed:24917681). May also be invo…
7480.52	Q59385	Q59385	copA		COPA_ECOLI	Copper-exporting P-type ATPase (EC 3.6.3.54) (Copper-exporting P-type ATPase A) (Cu(+)-exporting ATPase) (Soluble copper chaperone CopA(Z))	part of membrane	FUNCTION: Copper-exporting P-type ATPase: Exports Cu(+) from the cytoplasm to the periplasm (PubMed:10639134, PubMed:11167016, PubMed:11500054, PubMed:12351646). Binds 2 Cu(+) ions per monomer, which are transferred to periplasmic copper chaperone CusF upon ATP hydrolysis (PubMed:24917681). In vitro an excess of CusF over CopA is required for efficient transfer (PubMed:24917681). May also be invo…
7480.52	Q59385	Q59385	copA		COPA_ECOLI	Copper-exporting P-type ATPase (EC 3.6.3.54) (Copper-exporting P-type ATPase A) (Cu(+)-exporting ATPase) (Soluble copper chaperone CopA(Z))	part of integral component of membrane	FUNCTION: Copper-exporting P-type ATPase: Exports Cu(+) from the cytoplasm to the periplasm (PubMed:10639134, PubMed:11167016, PubMed:11500054, PubMed:12351646). Binds 2 Cu(+) ions per monomer, which are transferred to periplasmic copper chaperone CusF upon ATP hydrolysis (PubMed:24917681). In vitro an excess of CusF over CopA is required for efficient transfer (PubMed:24917681). May also be invo…
7480.52	Q59385	Q59385	copA		COPA_ECOLI	Copper-exporting P-type ATPase (EC 3.6.3.54) (Copper-exporting P-type ATPase A) (Cu(+)-exporting ATPase) (Soluble copper chaperone CopA(Z))	part of intrinsic component of membrane	FUNCTION: Copper-exporting P-type ATPase: Exports Cu(+) from the cytoplasm to the periplasm (PubMed:10639134, PubMed:11167016, PubMed:11500054, PubMed:12351646). Binds 2 Cu(+) ions per monomer, which are transferred to periplasmic copper chaperone CusF upon ATP hydrolysis (PubMed:24917681). In vitro an excess of CusF over CopA is required for efficient transfer (PubMed:24917681). May also be invo…
7690.78	Q52279	Q52279	kleB	D	KLEB1_ECOLX	Protein KleB (KcrA2 protein)	enables DNA binding
7690.78	Q52279	Q52279	kleB		KLEB1_ECOLX	Protein KleB (KcrA2 protein)	involved in transcription, DNA-templated	0
7690.78	Q52279	Q52279	kleB		KLEB1_ECOLX	Protein KleB (KcrA2 protein)	involved in regulation of transcription, DNA-templated	0
7851.78	P75688	P75688	b0309		Y309_ECOLI	Putative uncharacterized protein b0309
7871.08	B1XBA2	B1XBA2	rpmE	R	RL31_ECODH	50S ribosomal protein L31	enables RNA binding	Binds the 23S rRNA. {ECO:0000255|HAMAP-Rule:MF_00501}.
7871.08	B1XBA2	B1XBA2	rpmE		RL31_ECODH	50S ribosomal protein L31	enables structural constituent of ribosome	FUNCTION: Binds the 23S rRNA. {ECO:0000255|HAMAP-Rule:MF_00501}.
7871.08	B1XBA2	B1XBA2	rpmE		RL31_ECODH	50S ribosomal protein L31	enables rRNA binding	FUNCTION: Binds the 23S rRNA. {ECO:0000255|HAMAP-Rule:MF_00501}.
7871.08	B1XBA2	B1XBA2	rpmE		RL31_ECODH	50S ribosomal protein L31	enables metal ion binding	FUNCTION: Binds the 23S rRNA. {ECO:0000255|HAMAP-Rule:MF_00501}.
7871.08	B1XBA2	B1XBA2	rpmE		RL31_ECODH	50S ribosomal protein L31	involved in translation	FUNCTION: Binds the 23S rRNA. {ECO:0000255|HAMAP-Rule:MF_00501}.
7871.08	B1XBA2	B1XBA2	rpmE		RL31_ECODH	50S ribosomal protein L31	part of intracellular	FUNCTION: Binds the 23S rRNA. {ECO:0000255|HAMAP-Rule:MF_00501}.
7871.08	B1XBA2	B1XBA2	rpmE		RL31_ECODH	50S ribosomal protein L31	part of ribosome	FUNCTION: Binds the 23S rRNA. {ECO:0000255|HAMAP-Rule:MF_00501}.
7871.08	B1XBA2	B1XBA2	rpmE		RL31_ECODH	50S ribosomal protein L31	part of intracellular ribonucleoprotein complex	FUNCTION: Binds the 23S rRNA. {ECO:0000255|HAMAP-Rule:MF_00501}.
8119.38	P69222	P69222	infA	C	IF1_ECOLI	Translation initiation factor IF-1	enables RNA binding	One of the essential components for the initiation of protein synthesis. Binds in the vicinity of the A-site. Stabilizes the binding of IF-2 and IF-3 on the 30S subunit to which N-formylmethionyl-tRNA(fMet) subsequently binds. Helps modulate mRNA selection, yielding the 30S pre-initiation complex (PIC). Upon addition of the 50S ribosomal subunit, IF-1, IF-2 and IF-3 are released leaving the matur…
8119.38	P69222	P69222	infA		IF1_ECOLI	Translation initiation factor IF-1	enables translation initiation factor activity	FUNCTION: One of the essential components for the initiation of protein synthesis. Binds in the vicinity of the A-site. Stabilizes the binding of IF-2 and IF-3 on the 30S subunit to which N-formylmethionyl-tRNA(fMet) subsequently binds. Helps modulate mRNA selection, yielding the 30S pre-initiation complex (PIC). Upon addition of the 50S ribosomal subunit, IF-1, IF-2 and IF-3 are released leaving…
8119.38	P69222	P69222	infA		IF1_ECOLI	Translation initiation factor IF-1	enables protein binding	FUNCTION: One of the essential components for the initiation of protein synthesis. Binds in the vicinity of the A-site. Stabilizes the binding of IF-2 and IF-3 on the 30S subunit to which N-formylmethionyl-tRNA(fMet) subsequently binds. Helps modulate mRNA selection, yielding the 30S pre-initiation complex (PIC). Upon addition of the 50S ribosomal subunit, IF-1, IF-2 and IF-3 are released leaving…
8119.38	P69222	P69222	infA		IF1_ECOLI	Translation initiation factor IF-1	enables rRNA binding	FUNCTION: One of the essential components for the initiation of protein synthesis. Binds in the vicinity of the A-site. Stabilizes the binding of IF-2 and IF-3 on the 30S subunit to which N-formylmethionyl-tRNA(fMet) subsequently binds. Helps modulate mRNA selection, yielding the 30S pre-initiation complex (PIC). Upon addition of the 50S ribosomal subunit, IF-1, IF-2 and IF-3 are released leaving…
8119.38	P69222	P69222	infA		IF1_ECOLI	Translation initiation factor IF-1	enables ribosome binding	FUNCTION: One of the essential components for the initiation of protein synthesis. Binds in the vicinity of the A-site. Stabilizes the binding of IF-2 and IF-3 on the 30S subunit to which N-formylmethionyl-tRNA(fMet) subsequently binds. Helps modulate mRNA selection, yielding the 30S pre-initiation complex (PIC). Upon addition of the 50S ribosomal subunit, IF-1, IF-2 and IF-3 are released leaving…
8119.38	P69222	P69222	infA		IF1_ECOLI	Translation initiation factor IF-1	involved in translation	FUNCTION: One of the essential components for the initiation of protein synthesis. Binds in the vicinity of the A-site. Stabilizes the binding of IF-2 and IF-3 on the 30S subunit to which N-formylmethionyl-tRNA(fMet) subsequently binds. Helps modulate mRNA selection, yielding the 30S pre-initiation complex (PIC). Upon addition of the 50S ribosomal subunit, IF-1, IF-2 and IF-3 are released leaving…
8119.38	P69222	P69222	infA		IF1_ECOLI	Translation initiation factor IF-1	involved in translational initiation	FUNCTION: One of the essential components for the initiation of protein synthesis. Binds in the vicinity of the A-site. Stabilizes the binding of IF-2 and IF-3 on the 30S subunit to which N-formylmethionyl-tRNA(fMet) subsequently binds. Helps modulate mRNA selection, yielding the 30S pre-initiation complex (PIC). Upon addition of the 50S ribosomal subunit, IF-1, IF-2 and IF-3 are released leaving…
8119.38	P69222	P69222	infA		IF1_ECOLI	Translation initiation factor IF-1	part of cytoplasm	FUNCTION: One of the essential components for the initiation of protein synthesis. Binds in the vicinity of the A-site. Stabilizes the binding of IF-2 and IF-3 on the 30S subunit to which N-formylmethionyl-tRNA(fMet) subsequently binds. Helps modulate mRNA selection, yielding the 30S pre-initiation complex (PIC). Upon addition of the 50S ribosomal subunit, IF-1, IF-2 and IF-3 are released leaving…
8119.38	P69222	P69222	infA		IF1_ECOLI	Translation initiation factor IF-1	part of cytosol	FUNCTION: One of the essential components for the initiation of protein synthesis. Binds in the vicinity of the A-site. Stabilizes the binding of IF-2 and IF-3 on the 30S subunit to which N-formylmethionyl-tRNA(fMet) subsequently binds. Helps modulate mRNA selection, yielding the 30S pre-initiation complex (PIC). Upon addition of the 50S ribosomal subunit, IF-1, IF-2 and IF-3 are released leaving…
8369.42	P68679	P68679	rpsU	R C	RS21_ECOLI	30S ribosomal protein S21 (Small ribosomal subunit protein bS21)	enables RNA binding
8369.42	P68679	P68679	rpsU		RS21_ECOLI	30S ribosomal protein S21 (Small ribosomal subunit protein bS21)	enables structural constituent of ribosome	0
8369.42	P68679	P68679	rpsU		RS21_ECOLI	30S ribosomal protein S21 (Small ribosomal subunit protein bS21)	enables rRNA binding	0
8369.42	P68679	P68679	rpsU		RS21_ECOLI	30S ribosomal protein S21 (Small ribosomal subunit protein bS21)	involved in ribosomal small subunit assembly	0
8369.42	P68679	P68679	rpsU		RS21_ECOLI	30S ribosomal protein S21 (Small ribosomal subunit protein bS21)	part of intracellular	0
8369.42	P68679	P68679	rpsU		RS21_ECOLI	30S ribosomal protein S21 (Small ribosomal subunit protein bS21)	part of cytosol	0
8369.42	P68679	P68679	rpsU		RS21_ECOLI	30S ribosomal protein S21 (Small ribosomal subunit protein bS21)	part of ribosome	0
8369.42	P68679	P68679	rpsU		RS21_ECOLI	30S ribosomal protein S21 (Small ribosomal subunit protein bS21)	part of cytosolic small ribosomal subunit	0
8369.42	P68679	P68679	rpsU		RS21_ECOLI	30S ribosomal protein S21 (Small ribosomal subunit protein bS21)	part of intracellular ribonucleoprotein complex	0
8417.68	P64467	P64467	cnu	D	CNU_ECOLI	OriC-binding nucleoid-associated protein (H-NS/StpA-binding protein 2) (Transcription modulator YdgT)	enables DNA binding	Modifies the set of genes regulated by H-NS; Hha and Cnu (YdgT) increase the number of genes bound by H-NS/StpA and may also modulate the oligomerization of the H-NS/StpA-complex on DNA (PubMed:23543115). The complex formed with H-NS binds to the specific 26-bp cnb site in the origin of replication oriC (PubMed:16199570). Can complement, at least partially, the absence of the Hha protein in hha m…
8417.68	P64467	P64467	cnu		CNU_ECOLI	OriC-binding nucleoid-associated protein (H-NS/StpA-binding protein 2) (Transcription modulator YdgT)	enables protein binding	FUNCTION: Modifies the set of genes regulated by H-NS; Hha and Cnu (YdgT) increase the number of genes bound by H-NS/StpA and may also modulate the oligomerization of the H-NS/StpA-complex on DNA (PubMed:23543115). The complex formed with H-NS binds to the specific 26-bp cnb site in the origin of replication oriC (PubMed:16199570). Can complement, at least partially, the absence of the Hha protei…
8417.68	P64467	P64467	cnu		CNU_ECOLI	OriC-binding nucleoid-associated protein (H-NS/StpA-binding protein 2) (Transcription modulator YdgT)	involved in transcription, DNA-templated	FUNCTION: Modifies the set of genes regulated by H-NS; Hha and Cnu (YdgT) increase the number of genes bound by H-NS/StpA and may also modulate the oligomerization of the H-NS/StpA-complex on DNA (PubMed:23543115). The complex formed with H-NS binds to the specific 26-bp cnb site in the origin of replication oriC (PubMed:16199570). Can complement, at least partially, the absence of the Hha protei…
8417.68	P64467	P64467	cnu		CNU_ECOLI	OriC-binding nucleoid-associated protein (H-NS/StpA-binding protein 2) (Transcription modulator YdgT)	involved in regulation of transcription, DNA-templated	FUNCTION: Modifies the set of genes regulated by H-NS; Hha and Cnu (YdgT) increase the number of genes bound by H-NS/StpA and may also modulate the oligomerization of the H-NS/StpA-complex on DNA (PubMed:23543115). The complex formed with H-NS binds to the specific 26-bp cnb site in the origin of replication oriC (PubMed:16199570). Can complement, at least partially, the absence of the Hha protei…
8417.68	P64467	P64467	cnu		CNU_ECOLI	OriC-binding nucleoid-associated protein (H-NS/StpA-binding protein 2) (Transcription modulator YdgT)	involved in positive regulation of DNA-templated transcription, termination	FUNCTION: Modifies the set of genes regulated by H-NS; Hha and Cnu (YdgT) increase the number of genes bound by H-NS/StpA and may also modulate the oligomerization of the H-NS/StpA-complex on DNA (PubMed:23543115). The complex formed with H-NS binds to the specific 26-bp cnb site in the origin of replication oriC (PubMed:16199570). Can complement, at least partially, the absence of the Hha protei…
8417.68	P64467	P64467	cnu		CNU_ECOLI	OriC-binding nucleoid-associated protein (H-NS/StpA-binding protein 2) (Transcription modulator YdgT)	involved in negative regulation of single-species biofilm formation on inanimate substrate	FUNCTION: Modifies the set of genes regulated by H-NS; Hha and Cnu (YdgT) increase the number of genes bound by H-NS/StpA and may also modulate the oligomerization of the H-NS/StpA-complex on DNA (PubMed:23543115). The complex formed with H-NS binds to the specific 26-bp cnb site in the origin of replication oriC (PubMed:16199570). Can complement, at least partially, the absence of the Hha protei…
8484.18	B7MCX0	B7MCX0	yheU		YHEU_ECO45	UPF0270 protein YheU
8876.32	P0A7M2	P0A7M2	rpmB	R C	RL28_ECOLI	50S ribosomal protein L28 (Large ribosomal subunit protein bL28)	enables RNA binding
8876.32	P0A7M2	P0A7M2	rpmB		RL28_ECOLI	50S ribosomal protein L28 (Large ribosomal subunit protein bL28)	enables structural constituent of ribosome	0
8876.32	P0A7M2	P0A7M2	rpmB		RL28_ECOLI	50S ribosomal protein L28 (Large ribosomal subunit protein bL28)	enables protein binding	0
8876.32	P0A7M2	P0A7M2	rpmB		RL28_ECOLI	50S ribosomal protein L28 (Large ribosomal subunit protein bL28)	enables rRNA binding	0
8876.32	P0A7M2	P0A7M2	rpmB		RL28_ECOLI	50S ribosomal protein L28 (Large ribosomal subunit protein bL28)	involved in ribosomal large subunit assembly	0
8876.32	P0A7M2	P0A7M2	rpmB		RL28_ECOLI	50S ribosomal protein L28 (Large ribosomal subunit protein bL28)	involved in translation	0
8876.32	P0A7M2	P0A7M2	rpmB		RL28_ECOLI	50S ribosomal protein L28 (Large ribosomal subunit protein bL28)	part of intracellular	0
8876.32	P0A7M2	P0A7M2	rpmB		RL28_ECOLI	50S ribosomal protein L28 (Large ribosomal subunit protein bL28)	part of cytosol	0
8876.32	P0A7M2	P0A7M2	rpmB		RL28_ECOLI	50S ribosomal protein L28 (Large ribosomal subunit protein bL28)	part of ribosome	0
8876.32	P0A7M2	P0A7M2	rpmB		RL28_ECOLI	50S ribosomal protein L28 (Large ribosomal subunit protein bL28)	part of cytosolic large ribosomal subunit	0
8876.32	P0A7M2	P0A7M2	rpmB		RL28_ECOLI	50S ribosomal protein L28 (Large ribosomal subunit protein bL28)	part of intracellular ribonucleoprotein complex	0
8943.24	P0AE63	P0AE63	chaB	D	CHAB_ECOLI	Putative cation transport regulator ChaB	involved in transcription, DNA-templated	Might be a regulator of the sodium-potassium/proton antiporter ChaA. {ECO:0000250|UniProtKB:P0AE65}.
8943.24	P0AE63	P0AE63	chaB		CHAB_ECOLI	Putative cation transport regulator ChaB	involved in regulation of transcription, DNA-templated	FUNCTION: Might be a regulator of the sodium-potassium/proton antiporter ChaA. {ECO:0000250|UniProtKB:P0AE65}.
8994.70	P0A7L8	P0A7L8	rpmA	R	RL27_ECOLI	50S ribosomal protein L27 (Large ribosomal subunit protein bL27)	enables tRNA binding
8994.70	P0A7L8	P0A7L8	rpmA		RL27_ECOLI	50S ribosomal protein L27 (Large ribosomal subunit protein bL27)	enables RNA binding	0
8994.70	P0A7L8	P0A7L8	rpmA		RL27_ECOLI	50S ribosomal protein L27 (Large ribosomal subunit protein bL27)	enables structural constituent of ribosome	0
8994.70	P0A7L8	P0A7L8	rpmA		RL27_ECOLI	50S ribosomal protein L27 (Large ribosomal subunit protein bL27)	enables protein binding	0
8994.70	P0A7L8	P0A7L8	rpmA		RL27_ECOLI	50S ribosomal protein L27 (Large ribosomal subunit protein bL27)	enables rRNA binding	0
8994.70	P0A7L8	P0A7L8	rpmA		RL27_ECOLI	50S ribosomal protein L27 (Large ribosomal subunit protein bL27)	enables ribosome binding	0
8994.70	P0A7L8	P0A7L8	rpmA		RL27_ECOLI	50S ribosomal protein L27 (Large ribosomal subunit protein bL27)	involved in ribosomal large subunit assembly	0
8994.70	P0A7L8	P0A7L8	rpmA		RL27_ECOLI	50S ribosomal protein L27 (Large ribosomal subunit protein bL27)	involved in regulation of cell growth	0
8994.70	P0A7L8	P0A7L8	rpmA		RL27_ECOLI	50S ribosomal protein L27 (Large ribosomal subunit protein bL27)	involved in translation	0
8994.70	P0A7L8	P0A7L8	rpmA		RL27_ECOLI	50S ribosomal protein L27 (Large ribosomal subunit protein bL27)	involved in positive regulation of ribosome biogenesis	0
8994.70	P0A7L8	P0A7L8	rpmA		RL27_ECOLI	50S ribosomal protein L27 (Large ribosomal subunit protein bL27)	involved in assembly of large subunit precursor of preribosome	0
8994.70	P0A7L8	P0A7L8	rpmA		RL27_ECOLI	50S ribosomal protein L27 (Large ribosomal subunit protein bL27)	part of intracellular	0
8994.70	P0A7L8	P0A7L8	rpmA		RL27_ECOLI	50S ribosomal protein L27 (Large ribosomal subunit protein bL27)	part of ribosome	0
8994.70	P0A7L8	P0A7L8	rpmA		RL27_ECOLI	50S ribosomal protein L27 (Large ribosomal subunit protein bL27)	part of cytosolic large ribosomal subunit	0
8994.70	P0A7L8	P0A7L8	rpmA		RL27_ECOLI	50S ribosomal protein L27 (Large ribosomal subunit protein bL27)	part of intracellular ribonucleoprotein complex	0
9026.32	P32696	P32696	pspG	M	PSPG_ECOLI	Phage shock protein G	involved in phage shock	Effector of the phage shock response. {ECO:0000269|PubMed:15485810}.
9026.32	P32696	P32696	pspG		PSPG_ECOLI	Phage shock protein G	part of plasma membrane	FUNCTION: Effector of the phage shock response. {ECO:0000269|PubMed:15485810}.
9026.32	P32696	P32696	pspG		PSPG_ECOLI	Phage shock protein G	part of membrane	FUNCTION: Effector of the phage shock response. {ECO:0000269|PubMed:15485810}.
9026.32	P32696	P32696	pspG		PSPG_ECOLI	Phage shock protein G	part of integral component of membrane	FUNCTION: Effector of the phage shock response. {ECO:0000269|PubMed:15485810}.
9064.40	P0AET2	P0AET2	hdeB	M	HDEB_ECOLI	Acid stress chaperone HdeB (10K-L protein)	enables unfolded protein binding	Required for optimal acid stress protection, which is important for survival of enteric bacteria in the acidic environment of the host stomach. Exhibits a chaperone-like activity at acidic pH by preventing the aggregation of many different periplasmic proteins. {ECO:0000255|HAMAP-Rule:MF_00947, ECO:0000269|PubMed:17085547}.
9064.40	P0AET2	P0AET2	hdeB		HDEB_ECOLI	Acid stress chaperone HdeB (10K-L protein)	involved in response to pH	FUNCTION: Required for optimal acid stress protection, which is important for survival of enteric bacteria in the acidic environment of the host stomach. Exhibits a chaperone-like activity at acidic pH by preventing the aggregation of many different periplasmic proteins. {ECO:0000255|HAMAP-Rule:MF_00947, ECO:0000269|PubMed:17085547}.
9064.40	P0AET2	P0AET2	hdeB		HDEB_ECOLI	Acid stress chaperone HdeB (10K-L protein)	involved in response to acidic pH	FUNCTION: Required for optimal acid stress protection, which is important for survival of enteric bacteria in the acidic environment of the host stomach. Exhibits a chaperone-like activity at acidic pH by preventing the aggregation of many different periplasmic proteins. {ECO:0000255|HAMAP-Rule:MF_00947, ECO:0000269|PubMed:17085547}.
9064.40	P0AET2	P0AET2	hdeB		HDEB_ECOLI	Acid stress chaperone HdeB (10K-L protein)	part of outer membrane-bounded periplasmic space	FUNCTION: Required for optimal acid stress protection, which is important for survival of enteric bacteria in the acidic environment of the host stomach. Exhibits a chaperone-like activity at acidic pH by preventing the aggregation of many different periplasmic proteins. {ECO:0000255|HAMAP-Rule:MF_00947, ECO:0000269|PubMed:17085547}.
9064.40	P0AET2	P0AET2	hdeB		HDEB_ECOLI	Acid stress chaperone HdeB (10K-L protein)	part of periplasmic space	FUNCTION: Required for optimal acid stress protection, which is important for survival of enteric bacteria in the acidic environment of the host stomach. Exhibits a chaperone-like activity at acidic pH by preventing the aggregation of many different periplasmic proteins. {ECO:0000255|HAMAP-Rule:MF_00947, ECO:0000269|PubMed:17085547}.
9191.88	B1XBT1	B1XBT1	rpsP	R	RS16_ECODH	30S ribosomal protein S16	enables structural constituent of ribosome
9191.88	B1XBT1	B1XBT1	rpsP		RS16_ECODH	30S ribosomal protein S16	involved in translation	0
9191.88	B1XBT1	B1XBT1	rpsP		RS16_ECODH	30S ribosomal protein S16	part of intracellular	0
9191.88	B1XBT1	B1XBT1	rpsP		RS16_ECODH	30S ribosomal protein S16	part of ribosome	0
9191.88	B1XBT1	B1XBT1	rpsP		RS16_ECODH	30S ribosomal protein S16	part of intracellular ribonucleoprotein complex	0
9208.20	P76544	P76544	yffM		YFFM_ECOLI	Uncharacterized protein YffM
9227.14	P0ACF4	P0ACF4	hupB	C	DBHB_ECOLI	DNA-binding protein HU-beta (HU-1) (NS1)	contributes_to DNA binding	Histone-like DNA-binding protein which is capable of wrapping DNA to stabilize it, and thus to prevent its denaturation under extreme environmental conditions.
9227.14	P0ACF4	P0ACF4	hupB		DBHB_ECOLI	DNA-binding protein HU-beta (HU-1) (NS1)	enables DNA binding	FUNCTION: Histone-like DNA-binding protein which is capable of wrapping DNA to stabilize it, and thus to prevent its denaturation under extreme environmental conditions.
9227.14	P0ACF4	P0ACF4	hupB		DBHB_ECOLI	DNA-binding protein HU-beta (HU-1) (NS1)	enables protein binding	FUNCTION: Histone-like DNA-binding protein which is capable of wrapping DNA to stabilize it, and thus to prevent its denaturation under extreme environmental conditions.
9227.14	P0ACF4	P0ACF4	hupB		DBHB_ECOLI	DNA-binding protein HU-beta (HU-1) (NS1)	enables identical protein binding	FUNCTION: Histone-like DNA-binding protein which is capable of wrapping DNA to stabilize it, and thus to prevent its denaturation under extreme environmental conditions.
9227.14	P0ACF4	P0ACF4	hupB		DBHB_ECOLI	DNA-binding protein HU-beta (HU-1) (NS1)	involved in transcription, DNA-templated	FUNCTION: Histone-like DNA-binding protein which is capable of wrapping DNA to stabilize it, and thus to prevent its denaturation under extreme environmental conditions.
9227.14	P0ACF4	P0ACF4	hupB		DBHB_ECOLI	DNA-binding protein HU-beta (HU-1) (NS1)	involved in chromosome condensation	FUNCTION: Histone-like DNA-binding protein which is capable of wrapping DNA to stabilize it, and thus to prevent its denaturation under extreme environmental conditions.
9227.14	P0ACF4	P0ACF4	hupB		DBHB_ECOLI	DNA-binding protein HU-beta (HU-1) (NS1)	part of cytosol	FUNCTION: Histone-like DNA-binding protein which is capable of wrapping DNA to stabilize it, and thus to prevent its denaturation under extreme environmental conditions.
9242.80	Q1R1V4	Q1R1V4	yubK		YUBK_ECOUT	Uncharacterized protein YubK
9270.74	P08365	P08365	chpS	D	CHPS_ECOLI	Antitoxin ChpS	enables DNA binding	Antitoxin component of a type II toxin-antitoxin (TA) module. May be involved in the regulation of cell growth. It acts as a suppressor of the endoribonuclease (inhibitory function) of ChpB protein. Both ChpS and ChpB probably bind to the promoter region of the chpS-chpB operon to autoregulate their synthesis. {ECO:0000269|PubMed:16413033, ECO:0000269|PubMed:8226627}.
9270.74	P08365	P08365	chpS		CHPS_ECOLI	Antitoxin ChpS	enables protein binding	FUNCTION: Antitoxin component of a type II toxin-antitoxin (TA) module. May be involved in the regulation of cell growth. It acts as a suppressor of the endoribonuclease (inhibitory function) of ChpB protein. Both ChpS and ChpB probably bind to the promoter region of the chpS-chpB operon to autoregulate their synthesis. {ECO:0000269|PubMed:16413033, ECO:0000269|PubMed:8226627}.
9270.74	P08365	P08365	chpS		CHPS_ECOLI	Antitoxin ChpS	involved in transcription, DNA-templated	FUNCTION: Antitoxin component of a type II toxin-antitoxin (TA) module. May be involved in the regulation of cell growth. It acts as a suppressor of the endoribonuclease (inhibitory function) of ChpB protein. Both ChpS and ChpB probably bind to the promoter region of the chpS-chpB operon to autoregulate their synthesis. {ECO:0000269|PubMed:16413033, ECO:0000269|PubMed:8226627}.
9270.74	P08365	P08365	chpS		CHPS_ECOLI	Antitoxin ChpS	involved in regulation of transcription, DNA-templated	FUNCTION: Antitoxin component of a type II toxin-antitoxin (TA) module. May be involved in the regulation of cell growth. It acts as a suppressor of the endoribonuclease (inhibitory function) of ChpB protein. Both ChpS and ChpB probably bind to the promoter region of the chpS-chpB operon to autoregulate their synthesis. {ECO:0000269|PubMed:16413033, ECO:0000269|PubMed:8226627}.
9270.74	P08365	P08365	chpS		CHPS_ECOLI	Antitoxin ChpS	involved in positive regulation of cell growth	FUNCTION: Antitoxin component of a type II toxin-antitoxin (TA) module. May be involved in the regulation of cell growth. It acts as a suppressor of the endoribonuclease (inhibitory function) of ChpB protein. Both ChpS and ChpB probably bind to the promoter region of the chpS-chpB operon to autoregulate their synthesis. {ECO:0000269|PubMed:16413033, ECO:0000269|PubMed:8226627}.
9537.34	P0ACF0	P0ACF0	hupA	M C	DBHA_ECOLI	DNA-binding protein HU-alpha (HU-2) (NS2)	enables DNA binding	Histone-like DNA-binding protein which is capable of wrapping DNA to stabilize it, and thus to prevent its denaturation under extreme environmental conditions.
9537.34	P0ACF0	P0ACF0	hupA		DBHA_ECOLI	DNA-binding protein HU-alpha (HU-2) (NS2)	enables protein binding	FUNCTION: Histone-like DNA-binding protein which is capable of wrapping DNA to stabilize it, and thus to prevent its denaturation under extreme environmental conditions.
9537.34	P0ACF0	P0ACF0	hupA		DBHA_ECOLI	DNA-binding protein HU-alpha (HU-2) (NS2)	enables identical protein binding	FUNCTION: Histone-like DNA-binding protein which is capable of wrapping DNA to stabilize it, and thus to prevent its denaturation under extreme environmental conditions.
9537.34	P0ACF0	P0ACF0	hupA		DBHA_ECOLI	DNA-binding protein HU-alpha (HU-2) (NS2)	involved in transcription, DNA-templated	FUNCTION: Histone-like DNA-binding protein which is capable of wrapping DNA to stabilize it, and thus to prevent its denaturation under extreme environmental conditions.
9537.34	P0ACF0	P0ACF0	hupA		DBHA_ECOLI	DNA-binding protein HU-alpha (HU-2) (NS2)	involved in cellular response to DNA damage stimulus	FUNCTION: Histone-like DNA-binding protein which is capable of wrapping DNA to stabilize it, and thus to prevent its denaturation under extreme environmental conditions.
9537.34	P0ACF0	P0ACF0	hupA		DBHA_ECOLI	DNA-binding protein HU-alpha (HU-2) (NS2)	involved in chromosome condensation	FUNCTION: Histone-like DNA-binding protein which is capable of wrapping DNA to stabilize it, and thus to prevent its denaturation under extreme environmental conditions.
9537.34	P0ACF0	P0ACF0	hupA		DBHA_ECOLI	DNA-binding protein HU-alpha (HU-2) (NS2)	part of cytoplasm	FUNCTION: Histone-like DNA-binding protein which is capable of wrapping DNA to stabilize it, and thus to prevent its denaturation under extreme environmental conditions.
9537.34	P0ACF0	P0ACF0	hupA		DBHA_ECOLI	DNA-binding protein HU-alpha (HU-2) (NS2)	part of cytosol	FUNCTION: Histone-like DNA-binding protein which is capable of wrapping DNA to stabilize it, and thus to prevent its denaturation under extreme environmental conditions.
9537.34	P0ACF0	P0ACF0	hupA		DBHA_ECOLI	DNA-binding protein HU-alpha (HU-2) (NS2)	part of nucleoid	FUNCTION: Histone-like DNA-binding protein which is capable of wrapping DNA to stabilize it, and thus to prevent its denaturation under extreme environmental conditions.
9537.34	P0ACF0	P0ACF0	hupA		DBHA_ECOLI	DNA-binding protein HU-alpha (HU-2) (NS2)	part of membrane	FUNCTION: Histone-like DNA-binding protein which is capable of wrapping DNA to stabilize it, and thus to prevent its denaturation under extreme environmental conditions.
9537.34	P0ACF0	P0ACF0	hupA		DBHA_ECOLI	DNA-binding protein HU-alpha (HU-2) (NS2)	part of HU-DNA complex	FUNCTION: Histone-like DNA-binding protein which is capable of wrapping DNA to stabilize it, and thus to prevent its denaturation under extreme environmental conditions.
9554.84	P0A7U7	P0A7U7	rpsT	R C	RS20_ECOLI	30S ribosomal protein S20 (Small ribosomal subunit protein bS20)	enables RNA binding	Binds directly to 16S ribosomal RNA.
9554.84	P0A7U7	P0A7U7	rpsT		RS20_ECOLI	30S ribosomal protein S20 (Small ribosomal subunit protein bS20)	enables structural constituent of ribosome	FUNCTION: Binds directly to 16S ribosomal RNA.
9554.84	P0A7U7	P0A7U7	rpsT		RS20_ECOLI	30S ribosomal protein S20 (Small ribosomal subunit protein bS20)	enables structural constituent of ribosome	FUNCTION: Binds directly to 16S ribosomal RNA.
9554.84	P0A7U7	P0A7U7	rpsT		RS20_ECOLI	30S ribosomal protein S20 (Small ribosomal subunit protein bS20)	enables ornithine decarboxylase inhibitor activity	FUNCTION: Binds directly to 16S ribosomal RNA.
9554.84	P0A7U7	P0A7U7	rpsT		RS20_ECOLI	30S ribosomal protein S20 (Small ribosomal subunit protein bS20)	enables rRNA binding	FUNCTION: Binds directly to 16S ribosomal RNA.
9554.84	P0A7U7	P0A7U7	rpsT		RS20_ECOLI	30S ribosomal protein S20 (Small ribosomal subunit protein bS20)	enables small ribosomal subunit rRNA binding	FUNCTION: Binds directly to 16S ribosomal RNA.
9554.84	P0A7U7	P0A7U7	rpsT		RS20_ECOLI	30S ribosomal protein S20 (Small ribosomal subunit protein bS20)	involved in ribosomal small subunit assembly	FUNCTION: Binds directly to 16S ribosomal RNA.
9554.84	P0A7U7	P0A7U7	rpsT		RS20_ECOLI	30S ribosomal protein S20 (Small ribosomal subunit protein bS20)	involved in translation	FUNCTION: Binds directly to 16S ribosomal RNA.
9554.84	P0A7U7	P0A7U7	rpsT		RS20_ECOLI	30S ribosomal protein S20 (Small ribosomal subunit protein bS20)	involved in negative regulation of catalytic activity	FUNCTION: Binds directly to 16S ribosomal RNA.
9554.84	P0A7U7	P0A7U7	rpsT		RS20_ECOLI	30S ribosomal protein S20 (Small ribosomal subunit protein bS20)	part of intracellular	FUNCTION: Binds directly to 16S ribosomal RNA.
9554.84	P0A7U7	P0A7U7	rpsT		RS20_ECOLI	30S ribosomal protein S20 (Small ribosomal subunit protein bS20)	part of cytosol	FUNCTION: Binds directly to 16S ribosomal RNA.
9554.84	P0A7U7	P0A7U7	rpsT		RS20_ECOLI	30S ribosomal protein S20 (Small ribosomal subunit protein bS20)	part of ribosome	FUNCTION: Binds directly to 16S ribosomal RNA.
9554.84	P0A7U7	P0A7U7	rpsT		RS20_ECOLI	30S ribosomal protein S20 (Small ribosomal subunit protein bS20)	part of cytosolic small ribosomal subunit	FUNCTION: Binds directly to 16S ribosomal RNA.
9554.84	P0A7U7	P0A7U7	rpsT		RS20_ECOLI	30S ribosomal protein S20 (Small ribosomal subunit protein bS20)	part of intracellular ribonucleoprotein complex	FUNCTION: Binds directly to 16S ribosomal RNA.
9602.80	P13959	P13959	repA2	D	COPB1_ECOLI	Replication regulatory protein RepA2 (Protein CopB)	enables DNA binding	This protein is involved in the determination of copy number in gene replication. It binds to the repA promoter thus inhibiting the synthesis of the mRNA for the initiator protein RepA.
9602.80	P13959	P13959	repA2		COPB1_ECOLI	Replication regulatory protein RepA2 (Protein CopB)	involved in plasmid maintenance	FUNCTION: This protein is involved in the determination of copy number in gene replication. It binds to the repA promoter thus inhibiting the synthesis of the mRNA for the initiator protein RepA.
9602.80	P13959	P13959	repA2		COPB1_ECOLI	Replication regulatory protein RepA2 (Protein CopB)	involved in transcription, DNA-templated	FUNCTION: This protein is involved in the determination of copy number in gene replication. It binds to the repA promoter thus inhibiting the synthesis of the mRNA for the initiator protein RepA.
9602.80	P13959	P13959	repA2		COPB1_ECOLI	Replication regulatory protein RepA2 (Protein CopB)	involved in regulation of transcription, DNA-templated	FUNCTION: This protein is involved in the determination of copy number in gene replication. It binds to the repA promoter thus inhibiting the synthesis of the mRNA for the initiator protein RepA.
9740.44	P0AES9	P0AES9	hdeA	M C	HDEA_ECOLI	Acid stress chaperone HdeA (10K-S protein)	enables identical protein binding	Required for optimal acid stress protection. Exhibits a chaperone-like activity only at pH below 3 by suppressing non-specifically the aggregation of denaturated periplasmic proteins. Important for survival of enteric bacteria in the acidic environment of the host stomach. Also promotes the solubilization at neutral pH of proteins that had aggregated in their presence at acidic pHs. May cooperate…
9740.44	P0AES9	P0AES9	hdeA		HDEA_ECOLI	Acid stress chaperone HdeA (10K-S protein)	enables chaperone binding	FUNCTION: Required for optimal acid stress protection. Exhibits a chaperone-like activity only at pH below 3 by suppressing non-specifically the aggregation of denaturated periplasmic proteins. Important for survival of enteric bacteria in the acidic environment of the host stomach. Also promotes the solubilization at neutral pH of proteins that had aggregated in their presence at acidic pHs. May…
9740.44	P0AES9	P0AES9	hdeA		HDEA_ECOLI	Acid stress chaperone HdeA (10K-S protein)	involved in cellular response to acidic pH	FUNCTION: Required for optimal acid stress protection. Exhibits a chaperone-like activity only at pH below 3 by suppressing non-specifically the aggregation of denaturated periplasmic proteins. Important for survival of enteric bacteria in the acidic environment of the host stomach. Also promotes the solubilization at neutral pH of proteins that had aggregated in their presence at acidic pHs. May…
9740.44	P0AES9	P0AES9	hdeA		HDEA_ECOLI	Acid stress chaperone HdeA (10K-S protein)	part of outer membrane-bounded periplasmic space	FUNCTION: Required for optimal acid stress protection. Exhibits a chaperone-like activity only at pH below 3 by suppressing non-specifically the aggregation of denaturated periplasmic proteins. Important for survival of enteric bacteria in the acidic environment of the host stomach. Also promotes the solubilization at neutral pH of proteins that had aggregated in their presence at acidic pHs. May…
9740.44	P0AES9	P0AES9	hdeA		HDEA_ECOLI	Acid stress chaperone HdeA (10K-S protein)	part of outer membrane-bounded periplasmic space	FUNCTION: Required for optimal acid stress protection. Exhibits a chaperone-like activity only at pH below 3 by suppressing non-specifically the aggregation of denaturated periplasmic proteins. Important for survival of enteric bacteria in the acidic environment of the host stomach. Also promotes the solubilization at neutral pH of proteins that had aggregated in their presence at acidic pHs. May…
9740.44	P0AES9	P0AES9	hdeA		HDEA_ECOLI	Acid stress chaperone HdeA (10K-S protein)	part of periplasmic space	FUNCTION: Required for optimal acid stress protection. Exhibits a chaperone-like activity only at pH below 3 by suppressing non-specifically the aggregation of denaturated periplasmic proteins. Important for survival of enteric bacteria in the acidic environment of the host stomach. Also promotes the solubilization at neutral pH of proteins that had aggregated in their presence at acidic pHs. May…
9740.44	P0AES9	P0AES9	hdeA		HDEA_ECOLI	Acid stress chaperone HdeA (10K-S protein)	part of periplasmic space	FUNCTION: Required for optimal acid stress protection. Exhibits a chaperone-like activity only at pH below 3 by suppressing non-specifically the aggregation of denaturated periplasmic proteins. Important for survival of enteric bacteria in the acidic environment of the host stomach. Also promotes the solubilization at neutral pH of proteins that had aggregated in their presence at acidic pHs. May…
9935.50	B1XEX1	B1XEX1	iraP	C	IRAP_ECODH	Anti-adapter protein IraP	part of cytoplasm	Inhibits RpoS proteolysis by regulating RssB activity, thereby increasing the stability of the sigma stress factor RpoS especially during phosphate starvation, but also in stationary phase and during nitrogen starvation. Its effect on RpoS stability is due to its interaction with RssB, which probably blocks the interaction of RssB with RpoS, and the consequent delivery of the RssB-RpoS complex to…
9997.52	P04482	P04482	imm	S	IMM2_ECOLX	Colicin-E2 immunity protein (ImmE2) (Microcin-E2 immunity protein)	enables protein binding	This protein is able to protect a cell, which harbors the plasmid ColE2 encoding colicin E2, against colicin E2.
9997.52	P04482	P04482	imm		IMM2_ECOLX	Colicin-E2 immunity protein (ImmE2) (Microcin-E2 immunity protein)	enables toxic substance binding	FUNCTION: This protein is able to protect a cell, which harbors the plasmid ColE2 encoding colicin E2, against colicin E2.
9997.52	P04482	P04482	imm		IMM2_ECOLX	Colicin-E2 immunity protein (ImmE2) (Microcin-E2 immunity protein)	involved in bacteriocin immunity	FUNCTION: This protein is able to protect a cell, which harbors the plasmid ColE2 encoding colicin E2, against colicin E2.
10139.02	P0ADZ4	P0ADZ4	rpsO	R C	RS15_ECOLI	30S ribosomal protein S15 (Small ribosomal subunit protein uS15)	enables RNA binding	One of the primary rRNA binding proteins, it binds directly to 16S rRNA where it helps nucleate assembly of the platform of the 30S subunit by binding and bridging several RNA helices of the 16S rRNA (PubMed:12809609, PubMed:16272117). Binds to its own mRNA, stabilizing it 5-UTR and preventing its translation (PubMed:24339747). {ECO:0000269|PubMed:12809609, ECO:0000269|PubMed:16272117, ECO:000026…
10139.02	P0ADZ4	P0ADZ4	rpsO		RS15_ECOLI	30S ribosomal protein S15 (Small ribosomal subunit protein uS15)	enables structural constituent of ribosome	FUNCTION: One of the primary rRNA binding proteins, it binds directly to 16S rRNA where it helps nucleate assembly of the platform of the 30S subunit by binding and bridging several RNA helices of the 16S rRNA (PubMed:12809609, PubMed:16272117). Binds to its own mRNA, stabilizing it 5-UTR and preventing its translation (PubMed:24339747). {ECO:0000269|PubMed:12809609, ECO:0000269|PubMed:16272117, …
10139.02	P0ADZ4	P0ADZ4	rpsO		RS15_ECOLI	30S ribosomal protein S15 (Small ribosomal subunit protein uS15)	enables rRNA binding	FUNCTION: One of the primary rRNA binding proteins, it binds directly to 16S rRNA where it helps nucleate assembly of the platform of the 30S subunit by binding and bridging several RNA helices of the 16S rRNA (PubMed:12809609, PubMed:16272117). Binds to its own mRNA, stabilizing it 5-UTR and preventing its translation (PubMed:24339747). {ECO:0000269|PubMed:12809609, ECO:0000269|PubMed:16272117, …
10139.02	P0ADZ4	P0ADZ4	rpsO		RS15_ECOLI	30S ribosomal protein S15 (Small ribosomal subunit protein uS15)	involved in ribosomal small subunit assembly	FUNCTION: One of the primary rRNA binding proteins, it binds directly to 16S rRNA where it helps nucleate assembly of the platform of the 30S subunit by binding and bridging several RNA helices of the 16S rRNA (PubMed:12809609, PubMed:16272117). Binds to its own mRNA, stabilizing it 5-UTR and preventing its translation (PubMed:24339747). {ECO:0000269|PubMed:12809609, ECO:0000269|PubMed:16272117, …
10139.02	P0ADZ4	P0ADZ4	rpsO		RS15_ECOLI	30S ribosomal protein S15 (Small ribosomal subunit protein uS15)	involved in mRNA polyadenylation	FUNCTION: One of the primary rRNA binding proteins, it binds directly to 16S rRNA where it helps nucleate assembly of the platform of the 30S subunit by binding and bridging several RNA helices of the 16S rRNA (PubMed:12809609, PubMed:16272117). Binds to its own mRNA, stabilizing it 5-UTR and preventing its translation (PubMed:24339747). {ECO:0000269|PubMed:12809609, ECO:0000269|PubMed:16272117, …
10139.02	P0ADZ4	P0ADZ4	rpsO		RS15_ECOLI	30S ribosomal protein S15 (Small ribosomal subunit protein uS15)	involved in translation	FUNCTION: One of the primary rRNA binding proteins, it binds directly to 16S rRNA where it helps nucleate assembly of the platform of the 30S subunit by binding and bridging several RNA helices of the 16S rRNA (PubMed:12809609, PubMed:16272117). Binds to its own mRNA, stabilizing it 5-UTR and preventing its translation (PubMed:24339747). {ECO:0000269|PubMed:12809609, ECO:0000269|PubMed:16272117, …
10139.02	P0ADZ4	P0ADZ4	rpsO		RS15_ECOLI	30S ribosomal protein S15 (Small ribosomal subunit protein uS15)	involved in regulation of translation	FUNCTION: One of the primary rRNA binding proteins, it binds directly to 16S rRNA where it helps nucleate assembly of the platform of the 30S subunit by binding and bridging several RNA helices of the 16S rRNA (PubMed:12809609, PubMed:16272117). Binds to its own mRNA, stabilizing it 5-UTR and preventing its translation (PubMed:24339747). {ECO:0000269|PubMed:12809609, ECO:0000269|PubMed:16272117, …
10139.02	P0ADZ4	P0ADZ4	rpsO		RS15_ECOLI	30S ribosomal protein S15 (Small ribosomal subunit protein uS15)	part of intracellular	FUNCTION: One of the primary rRNA binding proteins, it binds directly to 16S rRNA where it helps nucleate assembly of the platform of the 30S subunit by binding and bridging several RNA helices of the 16S rRNA (PubMed:12809609, PubMed:16272117). Binds to its own mRNA, stabilizing it 5-UTR and preventing its translation (PubMed:24339747). {ECO:0000269|PubMed:12809609, ECO:0000269|PubMed:16272117, …
10139.02	P0ADZ4	P0ADZ4	rpsO		RS15_ECOLI	30S ribosomal protein S15 (Small ribosomal subunit protein uS15)	part of cytosol	FUNCTION: One of the primary rRNA binding proteins, it binds directly to 16S rRNA where it helps nucleate assembly of the platform of the 30S subunit by binding and bridging several RNA helices of the 16S rRNA (PubMed:12809609, PubMed:16272117). Binds to its own mRNA, stabilizing it 5-UTR and preventing its translation (PubMed:24339747). {ECO:0000269|PubMed:12809609, ECO:0000269|PubMed:16272117, …
10139.02	P0ADZ4	P0ADZ4	rpsO		RS15_ECOLI	30S ribosomal protein S15 (Small ribosomal subunit protein uS15)	part of ribosome	FUNCTION: One of the primary rRNA binding proteins, it binds directly to 16S rRNA where it helps nucleate assembly of the platform of the 30S subunit by binding and bridging several RNA helices of the 16S rRNA (PubMed:12809609, PubMed:16272117). Binds to its own mRNA, stabilizing it 5-UTR and preventing its translation (PubMed:24339747). {ECO:0000269|PubMed:12809609, ECO:0000269|PubMed:16272117, …
10139.02	P0ADZ4	P0ADZ4	rpsO		RS15_ECOLI	30S ribosomal protein S15 (Small ribosomal subunit protein uS15)	part of cytosolic small ribosomal subunit	FUNCTION: One of the primary rRNA binding proteins, it binds directly to 16S rRNA where it helps nucleate assembly of the platform of the 30S subunit by binding and bridging several RNA helices of the 16S rRNA (PubMed:12809609, PubMed:16272117). Binds to its own mRNA, stabilizing it 5-UTR and preventing its translation (PubMed:24339747). {ECO:0000269|PubMed:12809609, ECO:0000269|PubMed:16272117, …
10139.02	P0ADZ4	P0ADZ4	rpsO		RS15_ECOLI	30S ribosomal protein S15 (Small ribosomal subunit protein uS15)	part of intracellular ribonucleoprotein complex	FUNCTION: One of the primary rRNA binding proteins, it binds directly to 16S rRNA where it helps nucleate assembly of the platform of the 30S subunit by binding and bridging several RNA helices of the 16S rRNA (PubMed:12809609, PubMed:16272117). Binds to its own mRNA, stabilizing it 5-UTR and preventing its translation (PubMed:24339747). {ECO:0000269|PubMed:12809609, ECO:0000269|PubMed:16272117, …
10301.04*	P0A7U3	P0A7U3	rpsS	R C	RS19_ECOLI	30S ribosomal protein S19 (Small ribosomal subunit protein uS19)	enables tRNA binding	In the E.coli 70S ribosome in the initiation state (PubMed:12809609) it has been modeled to contact the 23S rRNA of the 50S subunit forming part of bridge B1a; this bridge is broken in the model with bound EF-G. The 23S rRNA contact site in bridge B1a is modeled to differ in different ribosomal states (PubMed:12859903), contacting alternately S13 or S19. In the 3.5 angstroms resolved ribosome str…
10301.04a	P0A7U3	P0A7U3	rpsS		RS19_ECOLI	30S ribosomal protein S19 (Small ribosomal subunit protein uS19)	enables RNA binding	FUNCTION: In the E.coli 70S ribosome in the initiation state (PubMed:12809609) it has been modeled to contact the 23S rRNA of the 50S subunit forming part of bridge B1a; this bridge is broken in the model with bound EF-G. The 23S rRNA contact site in bridge B1a is modeled to differ in different ribosomal states (PubMed:12859903), contacting alternately S13 or S19. In the 3.5 angstroms resolved ri…
10301.04a	P0A7U3	P0A7U3	rpsS		RS19_ECOLI	30S ribosomal protein S19 (Small ribosomal subunit protein uS19)	enables structural constituent of ribosome	FUNCTION: In the E.coli 70S ribosome in the initiation state (PubMed:12809609) it has been modeled to contact the 23S rRNA of the 50S subunit forming part of bridge B1a; this bridge is broken in the model with bound EF-G. The 23S rRNA contact site in bridge B1a is modeled to differ in different ribosomal states (PubMed:12859903), contacting alternately S13 or S19. In the 3.5 angstroms resolved ri…
10301.04a	P0A7U3	P0A7U3	rpsS		RS19_ECOLI	30S ribosomal protein S19 (Small ribosomal subunit protein uS19)	enables rRNA binding	FUNCTION: In the E.coli 70S ribosome in the initiation state (PubMed:12809609) it has been modeled to contact the 23S rRNA of the 50S subunit forming part of bridge B1a; this bridge is broken in the model with bound EF-G. The 23S rRNA contact site in bridge B1a is modeled to differ in different ribosomal states (PubMed:12859903), contacting alternately S13 or S19. In the 3.5 angstroms resolved ri…
10301.04a	P0A7U3	P0A7U3	rpsS		RS19_ECOLI	30S ribosomal protein S19 (Small ribosomal subunit protein uS19)	involved in ribosomal small subunit assembly	FUNCTION: In the E.coli 70S ribosome in the initiation state (PubMed:12809609) it has been modeled to contact the 23S rRNA of the 50S subunit forming part of bridge B1a; this bridge is broken in the model with bound EF-G. The 23S rRNA contact site in bridge B1a is modeled to differ in different ribosomal states (PubMed:12859903), contacting alternately S13 or S19. In the 3.5 angstroms resolved ri…
10301.04a	P0A7U3	P0A7U3	rpsS		RS19_ECOLI	30S ribosomal protein S19 (Small ribosomal subunit protein uS19)	involved in translation	FUNCTION: In the E.coli 70S ribosome in the initiation state (PubMed:12809609) it has been modeled to contact the 23S rRNA of the 50S subunit forming part of bridge B1a; this bridge is broken in the model with bound EF-G. The 23S rRNA contact site in bridge B1a is modeled to differ in different ribosomal states (PubMed:12859903), contacting alternately S13 or S19. In the 3.5 angstroms resolved ri…
10301.04a	P0A7U3	P0A7U3	rpsS		RS19_ECOLI	30S ribosomal protein S19 (Small ribosomal subunit protein uS19)	part of cytosol	FUNCTION: In the E.coli 70S ribosome in the initiation state (PubMed:12809609) it has been modeled to contact the 23S rRNA of the 50S subunit forming part of bridge B1a; this bridge is broken in the model with bound EF-G. The 23S rRNA contact site in bridge B1a is modeled to differ in different ribosomal states (PubMed:12859903), contacting alternately S13 or S19. In the 3.5 angstroms resolved ri…
10301.04a	P0A7U3	P0A7U3	rpsS		RS19_ECOLI	30S ribosomal protein S19 (Small ribosomal subunit protein uS19)	part of ribosome	FUNCTION: In the E.coli 70S ribosome in the initiation state (PubMed:12809609) it has been modeled to contact the 23S rRNA of the 50S subunit forming part of bridge B1a; this bridge is broken in the model with bound EF-G. The 23S rRNA contact site in bridge B1a is modeled to differ in different ribosomal states (PubMed:12859903), contacting alternately S13 or S19. In the 3.5 angstroms resolved ri…
10301.04a	P0A7U3	P0A7U3	rpsS		RS19_ECOLI	30S ribosomal protein S19 (Small ribosomal subunit protein uS19)	part of small ribosomal subunit	FUNCTION: In the E.coli 70S ribosome in the initiation state (PubMed:12809609) it has been modeled to contact the 23S rRNA of the 50S subunit forming part of bridge B1a; this bridge is broken in the model with bound EF-G. The 23S rRNA contact site in bridge B1a is modeled to differ in different ribosomal states (PubMed:12859903), contacting alternately S13 or S19. In the 3.5 angstroms resolved ri…
10301.04a	P0A7U3	P0A7U3	rpsS		RS19_ECOLI	30S ribosomal protein S19 (Small ribosomal subunit protein uS19)	part of cytosolic small ribosomal subunit	FUNCTION: In the E.coli 70S ribosome in the initiation state (PubMed:12809609) it has been modeled to contact the 23S rRNA of the 50S subunit forming part of bridge B1a; this bridge is broken in the model with bound EF-G. The 23S rRNA contact site in bridge B1a is modeled to differ in different ribosomal states (PubMed:12859903), contacting alternately S13 or S19. In the 3.5 angstroms resolved ri…
10301.04a	P0A7U3	P0A7U3	rpsS		RS19_ECOLI	30S ribosomal protein S19 (Small ribosomal subunit protein uS19)	part of intracellular ribonucleoprotein complex	FUNCTION: In the E.coli 70S ribosome in the initiation state (PubMed:12809609) it has been modeled to contact the 23S rRNA of the 50S subunit forming part of bridge B1a; this bridge is broken in the model with bound EF-G. The 23S rRNA contact site in bridge B1a is modeled to differ in different ribosomal states (PubMed:12859903), contacting alternately S13 or S19. In the 3.5 angstroms resolved ri…
10446.02	B7UI00	B7UI00	yggU		YGGU_ECO27	UPF0235 protein YggU
10470.22	P39274	P39274	yjdJ		YJDJ_ECOLI	Uncharacterized protein YjdJ
10650.96	B1X852	B1X852	ihfB	D	IHFB_ECODH	Integration host factor subunit beta (IHF-beta)	enables DNA binding	This protein is one of the two subunits of integration host factor, a specific DNA-binding protein that functions in genetic recombination as well as in transcriptional and translational control. {ECO:0000255|HAMAP-Rule:MF_00381}.
10650.96	B1X852	B1X852	ihfB		IHFB_ECODH	Integration host factor subunit beta (IHF-beta)	involved in DNA recombination	FUNCTION: This protein is one of the two subunits of integration host factor, a specific DNA-binding protein that functions in genetic recombination as well as in transcriptional and translational control. {ECO:0000255|HAMAP-Rule:MF_00381}.
10650.96	B1X852	B1X852	ihfB		IHFB_ECODH	Integration host factor subunit beta (IHF-beta)	involved in transcription, DNA-templated	FUNCTION: This protein is one of the two subunits of integration host factor, a specific DNA-binding protein that functions in genetic recombination as well as in transcriptional and translational control. {ECO:0000255|HAMAP-Rule:MF_00381}.
10650.96	B1X852	B1X852	ihfB		IHFB_ECODH	Integration host factor subunit beta (IHF-beta)	involved in regulation of transcription, DNA-templated	FUNCTION: This protein is one of the two subunits of integration host factor, a specific DNA-binding protein that functions in genetic recombination as well as in transcriptional and translational control. {ECO:0000255|HAMAP-Rule:MF_00381}.
10650.96	B1X852	B1X852	ihfB		IHFB_ECODH	Integration host factor subunit beta (IHF-beta)	involved in regulation of translation	FUNCTION: This protein is one of the two subunits of integration host factor, a specific DNA-binding protein that functions in genetic recombination as well as in transcriptional and translational control. {ECO:0000255|HAMAP-Rule:MF_00381}.
10650.96	B1X852	B1X852	ihfB		IHFB_ECODH	Integration host factor subunit beta (IHF-beta)	part of chromosome	FUNCTION: This protein is one of the two subunits of integration host factor, a specific DNA-binding protein that functions in genetic recombination as well as in transcriptional and translational control. {ECO:0000255|HAMAP-Rule:MF_00381}.
10695.38	B1X883	B1X883	rplY	R	RL25_ECODH	50S ribosomal protein L25	enables RNA binding	This is one of the proteins that binds to the 5S RNA in the ribosome where it forms part of the central protuberance. {ECO:0000255|HAMAP-Rule:MF_01336}.
10695.38	B1X883	B1X883	rplY		RL25_ECODH	50S ribosomal protein L25	enables structural constituent of ribosome	FUNCTION: This is one of the proteins that binds to the 5S RNA in the ribosome where it forms part of the central protuberance. {ECO:0000255|HAMAP-Rule:MF_01336}.
10695.38	B1X883	B1X883	rplY		RL25_ECODH	50S ribosomal protein L25	enables 5S rRNA binding	FUNCTION: This is one of the proteins that binds to the 5S RNA in the ribosome where it forms part of the central protuberance. {ECO:0000255|HAMAP-Rule:MF_01336}.
10695.38	B1X883	B1X883	rplY		RL25_ECODH	50S ribosomal protein L25	enables rRNA binding	FUNCTION: This is one of the proteins that binds to the 5S RNA in the ribosome where it forms part of the central protuberance. {ECO:0000255|HAMAP-Rule:MF_01336}.
10695.38	B1X883	B1X883	rplY		RL25_ECODH	50S ribosomal protein L25	involved in translation	FUNCTION: This is one of the proteins that binds to the 5S RNA in the ribosome where it forms part of the central protuberance. {ECO:0000255|HAMAP-Rule:MF_01336}.
10695.38	B1X883	B1X883	rplY		RL25_ECODH	50S ribosomal protein L25	part of ribosome	FUNCTION: This is one of the proteins that binds to the 5S RNA in the ribosome where it forms part of the central protuberance. {ECO:0000255|HAMAP-Rule:MF_01336}.
10695.38	B1X883	B1X883	rplY		RL25_ECODH	50S ribosomal protein L25	part of intracellular ribonucleoprotein complex	FUNCTION: This is one of the proteins that binds to the 5S RNA in the ribosome where it forms part of the central protuberance. {ECO:0000255|HAMAP-Rule:MF_01336}.
10743.00	B1IPV6	B1IPV6	tusB	C	TUSB_ECOLC	Protein TusB (tRNA 2-thiouridine synthesizing protein B)	involved in tRNA wobble position uridine thiolation	Part of a sulfur-relay system required for 2-thiolation of 5-methylaminomethyl-2-thiouridine (mnm(5)s(2)U) at tRNA wobble positions. {ECO:0000255|HAMAP-Rule:MF_01564}.
10743.00	B1IPV6	B1IPV6	tusB		TUSB_ECOLC	Protein TusB (tRNA 2-thiouridine synthesizing protein B)	involved in tRNA processing	FUNCTION: Part of a sulfur-relay system required for 2-thiolation of 5-methylaminomethyl-2-thiouridine (mnm(5)s(2)U) at tRNA wobble positions. {ECO:0000255|HAMAP-Rule:MF_01564}.
10743.00	B1IPV6	B1IPV6	tusB		TUSB_ECOLC	Protein TusB (tRNA 2-thiouridine synthesizing protein B)	part of cytoplasm	FUNCTION: Part of a sulfur-relay system required for 2-thiolation of 5-methylaminomethyl-2-thiouridine (mnm(5)s(2)U) at tRNA wobble positions. {ECO:0000255|HAMAP-Rule:MF_01564}.
11036.66	P0A9V5	P0A9V5	yiaG	D	YIAG_ECOLI	Uncharacterized HTH-type transcriptional regulator YiaG	enables DNA binding
11036.66	P0A9V5	P0A9V5	yiaG		YIAG_ECOLI	Uncharacterized HTH-type transcriptional regulator YiaG	enables DNA binding	0
11036.66	P0A9V5	P0A9V5	yiaG		YIAG_ECOLI	Uncharacterized HTH-type transcriptional regulator YiaG	enables sequence-specific DNA binding	0
11036.66	P0A9V5	P0A9V5	yiaG		YIAG_ECOLI	Uncharacterized HTH-type transcriptional regulator YiaG	involved in transcription, DNA-templated	0
11036.66	P0A9V5	P0A9V5	yiaG		YIAG_ECOLI	Uncharacterized HTH-type transcriptional regulator YiaG	involved in regulation of transcription, DNA-templated	0
11200.62	Q0TCE3	Q0TCE3	rplW	R	RL23_ECOL5	50S ribosomal protein L23	enables RNA binding	One of the early assembly proteins it binds 23S rRNA. One of the proteins that surrounds the polypeptide exit tunnel on the outside of the ribosome. Forms the main docking site for trigger factor binding to the ribosome. {ECO:0000255|HAMAP-Rule:MF_01369}.
11200.62	Q0TCE3	Q0TCE3	rplW		RL23_ECOL5	50S ribosomal protein L23	enables structural constituent of ribosome	FUNCTION: One of the early assembly proteins it binds 23S rRNA. One of the proteins that surrounds the polypeptide exit tunnel on the outside of the ribosome. Forms the main docking site for trigger factor binding to the ribosome. {ECO:0000255|HAMAP-Rule:MF_01369}.
11200.62	Q0TCE3	Q0TCE3	rplW		RL23_ECOL5	50S ribosomal protein L23	enables rRNA binding	FUNCTION: One of the early assembly proteins it binds 23S rRNA. One of the proteins that surrounds the polypeptide exit tunnel on the outside of the ribosome. Forms the main docking site for trigger factor binding to the ribosome. {ECO:0000255|HAMAP-Rule:MF_01369}.
11200.62	Q0TCE3	Q0TCE3	rplW		RL23_ECOL5	50S ribosomal protein L23	involved in translation	FUNCTION: One of the early assembly proteins it binds 23S rRNA. One of the proteins that surrounds the polypeptide exit tunnel on the outside of the ribosome. Forms the main docking site for trigger factor binding to the ribosome. {ECO:0000255|HAMAP-Rule:MF_01369}.
11200.62	Q0TCE3	Q0TCE3	rplW		RL23_ECOL5	50S ribosomal protein L23	part of intracellular	FUNCTION: One of the early assembly proteins it binds 23S rRNA. One of the proteins that surrounds the polypeptide exit tunnel on the outside of the ribosome. Forms the main docking site for trigger factor binding to the ribosome. {ECO:0000255|HAMAP-Rule:MF_01369}.
11200.62	Q0TCE3	Q0TCE3	rplW		RL23_ECOL5	50S ribosomal protein L23	part of ribosome	FUNCTION: One of the early assembly proteins it binds 23S rRNA. One of the proteins that surrounds the polypeptide exit tunnel on the outside of the ribosome. Forms the main docking site for trigger factor binding to the ribosome. {ECO:0000255|HAMAP-Rule:MF_01369}.
11200.62	Q0TCE3	Q0TCE3	rplW		RL23_ECOL5	50S ribosomal protein L23	part of intracellular ribonucleoprotein complex	FUNCTION: One of the early assembly proteins it binds 23S rRNA. One of the proteins that surrounds the polypeptide exit tunnel on the outside of the ribosome. Forms the main docking site for trigger factor binding to the ribosome. {ECO:0000255|HAMAP-Rule:MF_01369}.
11226.64	P0C077	P0C077	relE	D	RELE_ECOLI	mRNA interferase toxin RelE (EC 3.1.-.-) (Endoribonuclease RelE) (Toxin RelE)	enables transcription regulatory region sequence-specific DNA binding	Toxic component of a type II toxin-antitoxin (TA) module (PubMed:9767574). A sequence-specific, ribosome-dependent mRNA endoribonuclease that inhibits translation during amino acid starvation (the stringent response). In vitro acts by cleaving mRNA with high codon specificity in the ribosomal A site between positions 2 and 3. The stop codon UAG is cleaved at a fast rate while UAA and UGA are clea…
11226.64	P0C077	P0C077	relE		RELE_ECOLI	mRNA interferase toxin RelE (EC 3.1.-.-) (Endoribonuclease RelE) (Toxin RelE)	enables bacterial-type RNA polymerase transcriptional repressor activity, sequence-specific DNA binding	FUNCTION: Toxic component of a type II toxin-antitoxin (TA) module (PubMed:9767574). A sequence-specific, ribosome-dependent mRNA endoribonuclease that inhibits translation during amino acid starvation (the stringent response). In vitro acts by cleaving mRNA with high codon specificity in the ribosomal A site between positions 2 and 3. The stop codon UAG is cleaved at a fast rate while UAA and UG…
11226.64	P0C077	P0C077	relE		RELE_ECOLI	mRNA interferase toxin RelE (EC 3.1.-.-) (Endoribonuclease RelE) (Toxin RelE)	enables RNA binding	FUNCTION: Toxic component of a type II toxin-antitoxin (TA) module (PubMed:9767574). A sequence-specific, ribosome-dependent mRNA endoribonuclease that inhibits translation during amino acid starvation (the stringent response). In vitro acts by cleaving mRNA with high codon specificity in the ribosomal A site between positions 2 and 3. The stop codon UAG is cleaved at a fast rate while UAA and UG…
11226.64	P0C077	P0C077	relE		RELE_ECOLI	mRNA interferase toxin RelE (EC 3.1.-.-) (Endoribonuclease RelE) (Toxin RelE)	enables nuclease activity	FUNCTION: Toxic component of a type II toxin-antitoxin (TA) module (PubMed:9767574). A sequence-specific, ribosome-dependent mRNA endoribonuclease that inhibits translation during amino acid starvation (the stringent response). In vitro acts by cleaving mRNA with high codon specificity in the ribosomal A site between positions 2 and 3. The stop codon UAG is cleaved at a fast rate while UAA and UG…
11226.64	P0C077	P0C077	relE		RELE_ECOLI	mRNA interferase toxin RelE (EC 3.1.-.-) (Endoribonuclease RelE) (Toxin RelE)	enables endonuclease activity	FUNCTION: Toxic component of a type II toxin-antitoxin (TA) module (PubMed:9767574). A sequence-specific, ribosome-dependent mRNA endoribonuclease that inhibits translation during amino acid starvation (the stringent response). In vitro acts by cleaving mRNA with high codon specificity in the ribosomal A site between positions 2 and 3. The stop codon UAG is cleaved at a fast rate while UAA and UG…
11226.64	P0C077	P0C077	relE		RELE_ECOLI	mRNA interferase toxin RelE (EC 3.1.-.-) (Endoribonuclease RelE) (Toxin RelE)	enables endoribonuclease activity	FUNCTION: Toxic component of a type II toxin-antitoxin (TA) module (PubMed:9767574). A sequence-specific, ribosome-dependent mRNA endoribonuclease that inhibits translation during amino acid starvation (the stringent response). In vitro acts by cleaving mRNA with high codon specificity in the ribosomal A site between positions 2 and 3. The stop codon UAG is cleaved at a fast rate while UAA and UG…
11226.64	P0C077	P0C077	relE		RELE_ECOLI	mRNA interferase toxin RelE (EC 3.1.-.-) (Endoribonuclease RelE) (Toxin RelE)	enables protein binding	FUNCTION: Toxic component of a type II toxin-antitoxin (TA) module (PubMed:9767574). A sequence-specific, ribosome-dependent mRNA endoribonuclease that inhibits translation during amino acid starvation (the stringent response). In vitro acts by cleaving mRNA with high codon specificity in the ribosomal A site between positions 2 and 3. The stop codon UAG is cleaved at a fast rate while UAA and UG…
11226.64	P0C077	P0C077	relE		RELE_ECOLI	mRNA interferase toxin RelE (EC 3.1.-.-) (Endoribonuclease RelE) (Toxin RelE)	enables hydrolase activity	FUNCTION: Toxic component of a type II toxin-antitoxin (TA) module (PubMed:9767574). A sequence-specific, ribosome-dependent mRNA endoribonuclease that inhibits translation during amino acid starvation (the stringent response). In vitro acts by cleaving mRNA with high codon specificity in the ribosomal A site between positions 2 and 3. The stop codon UAG is cleaved at a fast rate while UAA and UG…
11226.64	P0C077	P0C077	relE		RELE_ECOLI	mRNA interferase toxin RelE (EC 3.1.-.-) (Endoribonuclease RelE) (Toxin RelE)	enables rRNA binding	FUNCTION: Toxic component of a type II toxin-antitoxin (TA) module (PubMed:9767574). A sequence-specific, ribosome-dependent mRNA endoribonuclease that inhibits translation during amino acid starvation (the stringent response). In vitro acts by cleaving mRNA with high codon specificity in the ribosomal A site between positions 2 and 3. The stop codon UAG is cleaved at a fast rate while UAA and UG…
11226.64	P0C077	P0C077	relE		RELE_ECOLI	mRNA interferase toxin RelE (EC 3.1.-.-) (Endoribonuclease RelE) (Toxin RelE)	enables ribosome binding	FUNCTION: Toxic component of a type II toxin-antitoxin (TA) module (PubMed:9767574). A sequence-specific, ribosome-dependent mRNA endoribonuclease that inhibits translation during amino acid starvation (the stringent response). In vitro acts by cleaving mRNA with high codon specificity in the ribosomal A site between positions 2 and 3. The stop codon UAG is cleaved at a fast rate while UAA and UG…
11226.64	P0C077	P0C077	relE		RELE_ECOLI	mRNA interferase toxin RelE (EC 3.1.-.-) (Endoribonuclease RelE) (Toxin RelE)	involved in transcription, DNA-templated	FUNCTION: Toxic component of a type II toxin-antitoxin (TA) module (PubMed:9767574). A sequence-specific, ribosome-dependent mRNA endoribonuclease that inhibits translation during amino acid starvation (the stringent response). In vitro acts by cleaving mRNA with high codon specificity in the ribosomal A site between positions 2 and 3. The stop codon UAG is cleaved at a fast rate while UAA and UG…
11226.64	P0C077	P0C077	relE		RELE_ECOLI	mRNA interferase toxin RelE (EC 3.1.-.-) (Endoribonuclease RelE) (Toxin RelE)	involved in regulation of transcription, DNA-templated	FUNCTION: Toxic component of a type II toxin-antitoxin (TA) module (PubMed:9767574). A sequence-specific, ribosome-dependent mRNA endoribonuclease that inhibits translation during amino acid starvation (the stringent response). In vitro acts by cleaving mRNA with high codon specificity in the ribosomal A site between positions 2 and 3. The stop codon UAG is cleaved at a fast rate while UAA and UG…
11226.64	P0C077	P0C077	relE		RELE_ECOLI	mRNA interferase toxin RelE (EC 3.1.-.-) (Endoribonuclease RelE) (Toxin RelE)	involved in mRNA catabolic process	FUNCTION: Toxic component of a type II toxin-antitoxin (TA) module (PubMed:9767574). A sequence-specific, ribosome-dependent mRNA endoribonuclease that inhibits translation during amino acid starvation (the stringent response). In vitro acts by cleaving mRNA with high codon specificity in the ribosomal A site between positions 2 and 3. The stop codon UAG is cleaved at a fast rate while UAA and UG…
11226.64	P0C077	P0C077	relE		RELE_ECOLI	mRNA interferase toxin RelE (EC 3.1.-.-) (Endoribonuclease RelE) (Toxin RelE)	involved in negative regulation of translation	FUNCTION: Toxic component of a type II toxin-antitoxin (TA) module (PubMed:9767574). A sequence-specific, ribosome-dependent mRNA endoribonuclease that inhibits translation during amino acid starvation (the stringent response). In vitro acts by cleaving mRNA with high codon specificity in the ribosomal A site between positions 2 and 3. The stop codon UAG is cleaved at a fast rate while UAA and UG…
11226.64	P0C077	P0C077	relE		RELE_ECOLI	mRNA interferase toxin RelE (EC 3.1.-.-) (Endoribonuclease RelE) (Toxin RelE)	involved in cellular response to amino acid starvation	FUNCTION: Toxic component of a type II toxin-antitoxin (TA) module (PubMed:9767574). A sequence-specific, ribosome-dependent mRNA endoribonuclease that inhibits translation during amino acid starvation (the stringent response). In vitro acts by cleaving mRNA with high codon specificity in the ribosomal A site between positions 2 and 3. The stop codon UAG is cleaved at a fast rate while UAA and UG…
11226.64	P0C077	P0C077	relE		RELE_ECOLI	mRNA interferase toxin RelE (EC 3.1.-.-) (Endoribonuclease RelE) (Toxin RelE)	involved in negative regulation of transcription, DNA-templated	FUNCTION: Toxic component of a type II toxin-antitoxin (TA) module (PubMed:9767574). A sequence-specific, ribosome-dependent mRNA endoribonuclease that inhibits translation during amino acid starvation (the stringent response). In vitro acts by cleaving mRNA with high codon specificity in the ribosomal A site between positions 2 and 3. The stop codon UAG is cleaved at a fast rate while UAA and UG…
11226.64	P0C077	P0C077	relE		RELE_ECOLI	mRNA interferase toxin RelE (EC 3.1.-.-) (Endoribonuclease RelE) (Toxin RelE)	involved in response to antibiotic	FUNCTION: Toxic component of a type II toxin-antitoxin (TA) module (PubMed:9767574). A sequence-specific, ribosome-dependent mRNA endoribonuclease that inhibits translation during amino acid starvation (the stringent response). In vitro acts by cleaving mRNA with high codon specificity in the ribosomal A site between positions 2 and 3. The stop codon UAG is cleaved at a fast rate while UAA and UG…
11226.64	P0C077	P0C077	relE		RELE_ECOLI	mRNA interferase toxin RelE (EC 3.1.-.-) (Endoribonuclease RelE) (Toxin RelE)	involved in nucleic acid phosphodiester bond hydrolysis	FUNCTION: Toxic component of a type II toxin-antitoxin (TA) module (PubMed:9767574). A sequence-specific, ribosome-dependent mRNA endoribonuclease that inhibits translation during amino acid starvation (the stringent response). In vitro acts by cleaving mRNA with high codon specificity in the ribosomal A site between positions 2 and 3. The stop codon UAG is cleaved at a fast rate while UAA and UG…
11226.64	P0C077	P0C077	relE		RELE_ECOLI	mRNA interferase toxin RelE (EC 3.1.-.-) (Endoribonuclease RelE) (Toxin RelE)	involved in RNA phosphodiester bond hydrolysis, endonucleolytic	FUNCTION: Toxic component of a type II toxin-antitoxin (TA) module (PubMed:9767574). A sequence-specific, ribosome-dependent mRNA endoribonuclease that inhibits translation during amino acid starvation (the stringent response). In vitro acts by cleaving mRNA with high codon specificity in the ribosomal A site between positions 2 and 3. The stop codon UAG is cleaved at a fast rate while UAA and UG…
11226.64	P0C077	P0C077	relE		RELE_ECOLI	mRNA interferase toxin RelE (EC 3.1.-.-) (Endoribonuclease RelE) (Toxin RelE)	part of protein-DNA complex	FUNCTION: Toxic component of a type II toxin-antitoxin (TA) module (PubMed:9767574). A sequence-specific, ribosome-dependent mRNA endoribonuclease that inhibits translation during amino acid starvation (the stringent response). In vitro acts by cleaving mRNA with high codon specificity in the ribosomal A site between positions 2 and 3. The stop codon UAG is cleaved at a fast rate while UAA and UG…
11451.6	P0AG59	P0AG59	rpsN	R	RS14_ECOLI	30S ribosomal protein S14 (Small ribosomal subunit protein uS14)	enables structural constituent of ribosome	Binds 16S rRNA, required for the assembly of 30S particles and may also be responsible for determining the conformation of the 16S rRNA at the A site.
11451.6	P0AG59	P0AG59	rpsN		RS14_ECOLI	30S ribosomal protein S14 (Small ribosomal subunit protein uS14)	involved in ribosomal small subunit assembly	FUNCTION: Binds 16S rRNA, required for the assembly of 30S particles and may also be responsible for determining the conformation of the 16S rRNA at the A site.
11451.6	P0AG59	P0AG59	rpsN		RS14_ECOLI	30S ribosomal protein S14 (Small ribosomal subunit protein uS14)	involved in translation	FUNCTION: Binds 16S rRNA, required for the assembly of 30S particles and may also be responsible for determining the conformation of the 16S rRNA at the A site.
11451.6	P0AG59	P0AG59	rpsN		RS14_ECOLI	30S ribosomal protein S14 (Small ribosomal subunit protein uS14)	part of intracellular	FUNCTION: Binds 16S rRNA, required for the assembly of 30S particles and may also be responsible for determining the conformation of the 16S rRNA at the A site.
11451.6	P0AG59	P0AG59	rpsN		RS14_ECOLI	30S ribosomal protein S14 (Small ribosomal subunit protein uS14)	part of ribosome	FUNCTION: Binds 16S rRNA, required for the assembly of 30S particles and may also be responsible for determining the conformation of the 16S rRNA at the A site.
11451.6	P0AG59	P0AG59	rpsN		RS14_ECOLI	30S ribosomal protein S14 (Small ribosomal subunit protein uS14)	part of cytosolic small ribosomal subunit	FUNCTION: Binds 16S rRNA, required for the assembly of 30S particles and may also be responsible for determining the conformation of the 16S rRNA at the A site.
11451.6	P0AG59	P0AG59	rpsN		RS14_ECOLI	30S ribosomal protein S14 (Small ribosomal subunit protein uS14)	part of intracellular ribonucleoprotein complex	FUNCTION: Binds 16S rRNA, required for the assembly of 30S particles and may also be responsible for determining the conformation of the 16S rRNA at the A site.
11532.18	P0ADU2	P0ADU2	ygiN	C	YGIN_ECOLI	Probable quinol monooxygenase YgiN (QuMo) (EC 1.-.-.-)	enables oxidoreductase activity	Can oxidize menadiol to menadione. {ECO:0000269|PubMed:15613473}.
11532.18	P0ADU2	P0ADU2	ygiN		YGIN_ECOLI	Probable quinol monooxygenase YgiN (QuMo) (EC 1.-.-.-)	involved in response to acidic pH	FUNCTION: Can oxidize menadiol to menadione. {ECO:0000269|PubMed:15613473}.
11532.18	P0ADU2	P0ADU2	ygiN		YGIN_ECOLI	Probable quinol monooxygenase YgiN (QuMo) (EC 1.-.-.-)	involved in oxidation-reduction process	FUNCTION: Can oxidize menadiol to menadione. {ECO:0000269|PubMed:15613473}.
11532.18	P0ADU2	P0ADU2	ygiN		YGIN_ECOLI	Probable quinol monooxygenase YgiN (QuMo) (EC 1.-.-.-)	part of cytosol	FUNCTION: Can oxidize menadiol to menadione. {ECO:0000269|PubMed:15613473}.
11701.66	P0CK94	P0CK94	eltB	S	ELBH_ECOLX	Heat-labile enterotoxin B chain (LT-B, human) (LTH-B)	enables toxin activity	The biological activity of the toxin is produced by the A chain, which activates intracellular adenyl cyclase.
11701.66	P0CK94	P0CK94	eltB		ELBH_ECOLX	Heat-labile enterotoxin B chain (LT-B, human) (LTH-B)	involved in pathogenesis	FUNCTION: The biological activity of the toxin is produced by the A chain, which activates intracellular adenyl cyclase.
11701.66	P0CK94	P0CK94	eltB		ELBH_ECOLX	Heat-labile enterotoxin B chain (LT-B, human) (LTH-B)	part of extracellular region	FUNCTION: The biological activity of the toxin is produced by the A chain, which activates intracellular adenyl cyclase.
12171.26	Q46835	Q46835	yghG	M	YGHG_ECOLI	Uncharacterized lipoprotein YghG	involved in cellular response to DNA damage stimulus
12171.26	Q46835	Q46835	yghG		YGHG_ECOLI	Uncharacterized lipoprotein YghG	part of plasma membrane	0
12171.26	Q46835	Q46835	yghG		YGHG_ECOLI	Uncharacterized lipoprotein YghG	part of cell outer membrane	0
12171.26	Q46835	Q46835	yghG		YGHG_ECOLI	Uncharacterized lipoprotein YghG	part of membrane	0
12213.04	A1AHX3	A1AHX3	cyaY		CYAY_ECOK1	Protein CyaY	enables ferric iron binding
12213.04	A1AHX3	A1AHX3	cyaY		CYAY_ECOK1	Protein CyaY	involved in iron-sulfur cluster assembly	0
12227.96	P61175	P61175	rplV	R C	RL22_ECOLI	50S ribosomal protein L22 (Large ribosomal subunit protein uL22)	enables RNA binding	This protein binds specifically to 23S rRNA; its binding is stimulated by other ribosomal proteins, e.g. L4, L17, and L20. It is important during the early stages of 50S assembly. It makes multiple contacts with different domains of the 23S rRNA in the assembled 50S subunit and ribosome. {ECO:0000269|PubMed:7766155}.; The globular domain of the protein is one of the proteins that surrounds the po…
12227.96	P61175	P61175	rplV		RL22_ECOLI	50S ribosomal protein L22 (Large ribosomal subunit protein uL22)	enables structural constituent of ribosome	FUNCTION: This protein binds specifically to 23S rRNA; its binding is stimulated by other ribosomal proteins, e.g. L4, L17, and L20. It is important during the early stages of 50S assembly. It makes multiple contacts with different domains of the 23S rRNA in the assembled 50S subunit and ribosome. {ECO:0000269|PubMed:7766155}.; FUNCTION: The globular domain of the protein is one of the proteins t…
12227.96	P61175	P61175	rplV		RL22_ECOLI	50S ribosomal protein L22 (Large ribosomal subunit protein uL22)	enables protein binding	FUNCTION: This protein binds specifically to 23S rRNA; its binding is stimulated by other ribosomal proteins, e.g. L4, L17, and L20. It is important during the early stages of 50S assembly. It makes multiple contacts with different domains of the 23S rRNA in the assembled 50S subunit and ribosome. {ECO:0000269|PubMed:7766155}.; FUNCTION: The globular domain of the protein is one of the proteins t…
12227.96	P61175	P61175	rplV		RL22_ECOLI	50S ribosomal protein L22 (Large ribosomal subunit protein uL22)	enables rRNA binding	FUNCTION: This protein binds specifically to 23S rRNA; its binding is stimulated by other ribosomal proteins, e.g. L4, L17, and L20. It is important during the early stages of 50S assembly. It makes multiple contacts with different domains of the 23S rRNA in the assembled 50S subunit and ribosome. {ECO:0000269|PubMed:7766155}.; FUNCTION: The globular domain of the protein is one of the proteins t…
12227.96	P61175	P61175	rplV		RL22_ECOLI	50S ribosomal protein L22 (Large ribosomal subunit protein uL22)	involved in translation	FUNCTION: This protein binds specifically to 23S rRNA; its binding is stimulated by other ribosomal proteins, e.g. L4, L17, and L20. It is important during the early stages of 50S assembly. It makes multiple contacts with different domains of the 23S rRNA in the assembled 50S subunit and ribosome. {ECO:0000269|PubMed:7766155}.; FUNCTION: The globular domain of the protein is one of the proteins t…
12227.96	P61175	P61175	rplV		RL22_ECOLI	50S ribosomal protein L22 (Large ribosomal subunit protein uL22)	involved in ribosome assembly	FUNCTION: This protein binds specifically to 23S rRNA; its binding is stimulated by other ribosomal proteins, e.g. L4, L17, and L20. It is important during the early stages of 50S assembly. It makes multiple contacts with different domains of the 23S rRNA in the assembled 50S subunit and ribosome. {ECO:0000269|PubMed:7766155}.; FUNCTION: The globular domain of the protein is one of the proteins t…
12227.96	P61175	P61175	rplV		RL22_ECOLI	50S ribosomal protein L22 (Large ribosomal subunit protein uL22)	involved in response to antibiotic	FUNCTION: This protein binds specifically to 23S rRNA; its binding is stimulated by other ribosomal proteins, e.g. L4, L17, and L20. It is important during the early stages of 50S assembly. It makes multiple contacts with different domains of the 23S rRNA in the assembled 50S subunit and ribosome. {ECO:0000269|PubMed:7766155}.; FUNCTION: The globular domain of the protein is one of the proteins t…
12227.96	P61175	P61175	rplV		RL22_ECOLI	50S ribosomal protein L22 (Large ribosomal subunit protein uL22)	part of intracellular	FUNCTION: This protein binds specifically to 23S rRNA; its binding is stimulated by other ribosomal proteins, e.g. L4, L17, and L20. It is important during the early stages of 50S assembly. It makes multiple contacts with different domains of the 23S rRNA in the assembled 50S subunit and ribosome. {ECO:0000269|PubMed:7766155}.; FUNCTION: The globular domain of the protein is one of the proteins t…
12227.96	P61175	P61175	rplV		RL22_ECOLI	50S ribosomal protein L22 (Large ribosomal subunit protein uL22)	part of cytosol	FUNCTION: This protein binds specifically to 23S rRNA; its binding is stimulated by other ribosomal proteins, e.g. L4, L17, and L20. It is important during the early stages of 50S assembly. It makes multiple contacts with different domains of the 23S rRNA in the assembled 50S subunit and ribosome. {ECO:0000269|PubMed:7766155}.; FUNCTION: The globular domain of the protein is one of the proteins t…
12227.96	P61175	P61175	rplV		RL22_ECOLI	50S ribosomal protein L22 (Large ribosomal subunit protein uL22)	part of ribosome	FUNCTION: This protein binds specifically to 23S rRNA; its binding is stimulated by other ribosomal proteins, e.g. L4, L17, and L20. It is important during the early stages of 50S assembly. It makes multiple contacts with different domains of the 23S rRNA in the assembled 50S subunit and ribosome. {ECO:0000269|PubMed:7766155}.; FUNCTION: The globular domain of the protein is one of the proteins t…
12227.96	P61175	P61175	rplV		RL22_ECOLI	50S ribosomal protein L22 (Large ribosomal subunit protein uL22)	part of large ribosomal subunit	FUNCTION: This protein binds specifically to 23S rRNA; its binding is stimulated by other ribosomal proteins, e.g. L4, L17, and L20. It is important during the early stages of 50S assembly. It makes multiple contacts with different domains of the 23S rRNA in the assembled 50S subunit and ribosome. {ECO:0000269|PubMed:7766155}.; FUNCTION: The globular domain of the protein is one of the proteins t…
12227.96	P61175	P61175	rplV		RL22_ECOLI	50S ribosomal protein L22 (Large ribosomal subunit protein uL22)	part of cytosolic large ribosomal subunit	FUNCTION: This protein binds specifically to 23S rRNA; its binding is stimulated by other ribosomal proteins, e.g. L4, L17, and L20. It is important during the early stages of 50S assembly. It makes multiple contacts with different domains of the 23S rRNA in the assembled 50S subunit and ribosome. {ECO:0000269|PubMed:7766155}.; FUNCTION: The globular domain of the protein is one of the proteins t…
12227.96	P61175	P61175	rplV		RL22_ECOLI	50S ribosomal protein L22 (Large ribosomal subunit protein uL22)	part of intracellular ribonucleoprotein complex	FUNCTION: This protein binds specifically to 23S rRNA; its binding is stimulated by other ribosomal proteins, e.g. L4, L17, and L20. It is important during the early stages of 50S assembly. It makes multiple contacts with different domains of the 23S rRNA in the assembled 50S subunit and ribosome. {ECO:0000269|PubMed:7766155}.; FUNCTION: The globular domain of the protein is one of the proteins t…
12227.96	P61175	P61175	rplV		RL22_ECOLI	50S ribosomal protein L22 (Large ribosomal subunit protein uL22)	part of polysomal ribosome	FUNCTION: This protein binds specifically to 23S rRNA; its binding is stimulated by other ribosomal proteins, e.g. L4, L17, and L20. It is important during the early stages of 50S assembly. It makes multiple contacts with different domains of the 23S rRNA in the assembled 50S subunit and ribosome. {ECO:0000269|PubMed:7766155}.; FUNCTION: The globular domain of the protein is one of the proteins t…
12656.06	P0AD50	P0AD50	yfiA		YFIA_ECOL6	Ribosome-associated factor Y (pY) (Ribosome associated inhibitor A)	involved in regulation of translation	During stationary phase, prevents 70S dimer formation, probably in order to regulate translation efficiency during transition between the exponential and the stationary phases. In addition, during environmental stress such as cold shock or excessive cell density at stationary phase, stabilizes the 70S ribosome against dissociation, inhibits translation initiation and increase translation accuracy…
12656.06	P0AD50	P0AD50	yfiA		YFIA_ECOL6	Ribosome-associated factor Y (pY) (Ribosome associated inhibitor A)	involved in primary metabolic process	FUNCTION: During stationary phase, prevents 70S dimer formation, probably in order to regulate translation efficiency during transition between the exponential and the stationary phases. In addition, during environmental stress such as cold shock or excessive cell density at stationary phase, stabilizes the 70S ribosome against dissociation, inhibits translation initiation and increase translatio…
12775.12	P0A8M6	P0A8M6	yeeX	C	YEEX_ECOLI	UPF0265 protein YeeX	part of cytosol
12971.22	P0A7S9	P0A7S9	rpsM	R C	RS13_ECOLI	30S ribosomal protein S13 (Small ribosomal subunit protein uS13)	enables tRNA binding	Located at the top of the head of the 30S subunit, it contacts several helices of the 16S rRNA. {ECO:0000269|PubMed:15308780}.; In the E.coli 70S ribosome in the initiation state (PubMed:12809609) was modeled to contact the 23S rRNA (bridge B1a) and protein L5 of the 50S subunit (bridge B1b), connecting the 2 subunits; bridge B1a is broken in the model with bound EF-G, while the protein-protein c…
12971.22	P0A7S9	P0A7S9	rpsM		RS13_ECOLI	30S ribosomal protein S13 (Small ribosomal subunit protein uS13)	enables nucleic acid binding	FUNCTION: Located at the top of the head of the 30S subunit, it contacts several helices of the 16S rRNA. {ECO:0000269|PubMed:15308780}.; FUNCTION: In the E.coli 70S ribosome in the initiation state (PubMed:12809609) was modeled to contact the 23S rRNA (bridge B1a) and protein L5 of the 50S subunit (bridge B1b), connecting the 2 subunits; bridge B1a is broken in the model with bound EF-G, while t…
12971.22	P0A7S9	P0A7S9	rpsM		RS13_ECOLI	30S ribosomal protein S13 (Small ribosomal subunit protein uS13)	enables RNA binding	FUNCTION: Located at the top of the head of the 30S subunit, it contacts several helices of the 16S rRNA. {ECO:0000269|PubMed:15308780}.; FUNCTION: In the E.coli 70S ribosome in the initiation state (PubMed:12809609) was modeled to contact the 23S rRNA (bridge B1a) and protein L5 of the 50S subunit (bridge B1b), connecting the 2 subunits; bridge B1a is broken in the model with bound EF-G, while t…
12971.22	P0A7S9	P0A7S9	rpsM		RS13_ECOLI	30S ribosomal protein S13 (Small ribosomal subunit protein uS13)	enables structural constituent of ribosome	FUNCTION: Located at the top of the head of the 30S subunit, it contacts several helices of the 16S rRNA. {ECO:0000269|PubMed:15308780}.; FUNCTION: In the E.coli 70S ribosome in the initiation state (PubMed:12809609) was modeled to contact the 23S rRNA (bridge B1a) and protein L5 of the 50S subunit (bridge B1b), connecting the 2 subunits; bridge B1a is broken in the model with bound EF-G, while t…
12971.22	P0A7S9	P0A7S9	rpsM		RS13_ECOLI	30S ribosomal protein S13 (Small ribosomal subunit protein uS13)	enables protein binding	FUNCTION: Located at the top of the head of the 30S subunit, it contacts several helices of the 16S rRNA. {ECO:0000269|PubMed:15308780}.; FUNCTION: In the E.coli 70S ribosome in the initiation state (PubMed:12809609) was modeled to contact the 23S rRNA (bridge B1a) and protein L5 of the 50S subunit (bridge B1b), connecting the 2 subunits; bridge B1a is broken in the model with bound EF-G, while t…
12971.22	P0A7S9	P0A7S9	rpsM		RS13_ECOLI	30S ribosomal protein S13 (Small ribosomal subunit protein uS13)	enables rRNA binding	FUNCTION: Located at the top of the head of the 30S subunit, it contacts several helices of the 16S rRNA. {ECO:0000269|PubMed:15308780}.; FUNCTION: In the E.coli 70S ribosome in the initiation state (PubMed:12809609) was modeled to contact the 23S rRNA (bridge B1a) and protein L5 of the 50S subunit (bridge B1b), connecting the 2 subunits; bridge B1a is broken in the model with bound EF-G, while t…
12971.22	P0A7S9	P0A7S9	rpsM		RS13_ECOLI	30S ribosomal protein S13 (Small ribosomal subunit protein uS13)	involved in translation	FUNCTION: Located at the top of the head of the 30S subunit, it contacts several helices of the 16S rRNA. {ECO:0000269|PubMed:15308780}.; FUNCTION: In the E.coli 70S ribosome in the initiation state (PubMed:12809609) was modeled to contact the 23S rRNA (bridge B1a) and protein L5 of the 50S subunit (bridge B1b), connecting the 2 subunits; bridge B1a is broken in the model with bound EF-G, while t…
12971.22	P0A7S9	P0A7S9	rpsM		RS13_ECOLI	30S ribosomal protein S13 (Small ribosomal subunit protein uS13)	involved in ribosome biogenesis	FUNCTION: Located at the top of the head of the 30S subunit, it contacts several helices of the 16S rRNA. {ECO:0000269|PubMed:15308780}.; FUNCTION: In the E.coli 70S ribosome in the initiation state (PubMed:12809609) was modeled to contact the 23S rRNA (bridge B1a) and protein L5 of the 50S subunit (bridge B1b), connecting the 2 subunits; bridge B1a is broken in the model with bound EF-G, while t…
12971.22	P0A7S9	P0A7S9	rpsM		RS13_ECOLI	30S ribosomal protein S13 (Small ribosomal subunit protein uS13)	part of intracellular	FUNCTION: Located at the top of the head of the 30S subunit, it contacts several helices of the 16S rRNA. {ECO:0000269|PubMed:15308780}.; FUNCTION: In the E.coli 70S ribosome in the initiation state (PubMed:12809609) was modeled to contact the 23S rRNA (bridge B1a) and protein L5 of the 50S subunit (bridge B1b), connecting the 2 subunits; bridge B1a is broken in the model with bound EF-G, while t…
12971.22	P0A7S9	P0A7S9	rpsM		RS13_ECOLI	30S ribosomal protein S13 (Small ribosomal subunit protein uS13)	part of cytosol	FUNCTION: Located at the top of the head of the 30S subunit, it contacts several helices of the 16S rRNA. {ECO:0000269|PubMed:15308780}.; FUNCTION: In the E.coli 70S ribosome in the initiation state (PubMed:12809609) was modeled to contact the 23S rRNA (bridge B1a) and protein L5 of the 50S subunit (bridge B1b), connecting the 2 subunits; bridge B1a is broken in the model with bound EF-G, while t…
12971.22	P0A7S9	P0A7S9	rpsM		RS13_ECOLI	30S ribosomal protein S13 (Small ribosomal subunit protein uS13)	part of ribosome	FUNCTION: Located at the top of the head of the 30S subunit, it contacts several helices of the 16S rRNA. {ECO:0000269|PubMed:15308780}.; FUNCTION: In the E.coli 70S ribosome in the initiation state (PubMed:12809609) was modeled to contact the 23S rRNA (bridge B1a) and protein L5 of the 50S subunit (bridge B1b), connecting the 2 subunits; bridge B1a is broken in the model with bound EF-G, while t…
12971.22	P0A7S9	P0A7S9	rpsM		RS13_ECOLI	30S ribosomal protein S13 (Small ribosomal subunit protein uS13)	part of cytosolic small ribosomal subunit	FUNCTION: Located at the top of the head of the 30S subunit, it contacts several helices of the 16S rRNA. {ECO:0000269|PubMed:15308780}.; FUNCTION: In the E.coli 70S ribosome in the initiation state (PubMed:12809609) was modeled to contact the 23S rRNA (bridge B1a) and protein L5 of the 50S subunit (bridge B1b), connecting the 2 subunits; bridge B1a is broken in the model with bound EF-G, while t…
12971.22	P0A7S9	P0A7S9	rpsM		RS13_ECOLI	30S ribosomal protein S13 (Small ribosomal subunit protein uS13)	part of intracellular ribonucleoprotein complex	FUNCTION: Located at the top of the head of the 30S subunit, it contacts several helices of the 16S rRNA. {ECO:0000269|PubMed:15308780}.; FUNCTION: In the E.coli 70S ribosome in the initiation state (PubMed:12809609) was modeled to contact the 23S rRNA (bridge B1a) and protein L5 of the 50S subunit (bridge B1b), connecting the 2 subunits; bridge B1a is broken in the model with bound EF-G, while t…
